# Supplementary material for: The Role of Aspergillus niger in Regulating Internal Browning Involves Flavonoid Biosynthesis and the Endophytic Fungal Community of Pineapple
Source: J Fungi (Basel). 2024 Nov 15;10(11):794. doi: 10.3390/jof10110794 (PMC11595779; doi:10.3390/jof10110794)
Supplement: Supplementary file 1 [file jof-10-00794-s001.zip]

Archive with 3 entries (3 files):
- Fig. S1 to 3.pdf
- Tab. S1 .xlsx
- Tab.S2.xlsx
