# Supplementary material for: The Role of Aspergillus niger in Regulating Internal Browning Involves Flavonoid Biosynthesis and the Endophytic Fungal Community of Pineapple
Source: J Fungi (Basel). 2024 Nov 15;10(11):794. doi: 10.3390/jof10110794 (PMC11595779; doi:10.3390/jof10110794)
Supplement: Supplementary file 1 [file jof-10-00794-s001.zip › Tab. S1 .xlsx]

## Sheet: readcount
Tab. S1 Summary of unigene annotations in public gene databases
GeneID	An_1	An_2	An_3	AnM_1	AnM_2	AnM_3	NR Description	NT Description	Swissprot Description	PFAM description	BP Description	MF Description	CC Description
Cluster-1223.1075	46	53	103	47	50	77	hypothetical protein BO87DRAFT_436323 [Aspergillus neoniger CBS 115656]	Aspergillus neoniger CBS 115656 hypothetical protein (BO87DRAFT_436323), mRNA	--	Zinc-finger of the MIZ type in Nse subunit//MIZ/SP-RING zinc finger	--	zinc ion binding	--
Cluster-1223.1506	30	34	66	39	29	68	hypothetical protein BO83DRAFT_413736 [Aspergillus eucalypticola CBS 122712]	Aspergillus eucalypticola CBS 122712 hypothetical protein (BO83DRAFT_413736), partial mRNA	Transcription factor himD OS=Aspergillus japonicus OX=34381 GN=himD PE=3 SV=1	Fungal Zn(2)-Cys(6) binuclear cluster domain	regulation of transcription, DNA-templated	zinc ion binding//DNA-binding transcription factor activity, RNA polymerase II-specific	nucleus
Cluster-1223.666	56	54	61	50	73	107	hypothetical protein BO88DRAFT_347540, partial [Aspergillus vadensis CBS 113365]	Aspergillus vadensis CBS 113365 hypothetical protein (BO88DRAFT_347540), partial mRNA	--	--	--	--	--
Cluster-1189.1	4	0	3	2	4	5	hypothetical protein ASPFODRAFT_38672 [Aspergillus luchuensis CBS 106.47]	Aspergillus costaricaensis CBS 115574 MFS general substrate transporter (BO79DRAFT_272048), partial mRNA	Uncharacterized transporter SPAC750.02c OS=Schizosaccharomyces pombe (strain 972 / ATCC 24843) OX=284812 GN=SPAC750.02c PE=3 SV=1	Major Facilitator Superfamily//Sugar (and other) transporter	transmembrane transport	transmembrane transporter activity	integral component of membrane
Cluster-1223.8164	262	253	529	116	96	37	hypothetical protein ASPTUDRAFT_50112 [Aspergillus tubingensis CBS 134.48]	Aspergillus niger contig An03c0180, genomic contig	--	--	--	--	--
Cluster-1223.4136	560	456	573	651.03	856	745	DUF850 domain protein [Aspergillus eucalypticola CBS 122712]	Aspergillus niger contig An16c0230, genomic contig	ER membrane protein complex subunit 3 OS=Schizosaccharomyces pombe (strain 972 / ATCC 24843) OX=284812 GN=SPBC1711.03 PE=3 SV=1	Integral membrane protein EMC3/TMCO1-like	--	--	membrane
Cluster-1223.2328	50	34	24	99	78	454.45	CobW domain protein [Aspergillus luchuensis]	Aspergillus niger contig An03c0200, genomic contig	Probable exopolygalacturonase B OS=Aspergillus niger (strain CBS 513.88 / FGSC A1513) OX=425011 GN=pgxB PE=3 SV=1	Glycosyl hydrolases family 28	starch metabolic process//sucrose metabolic process//carbohydrate metabolic process	polygalacturonase activity	--
Cluster-1223.2028	0	0	3	2	1	6	MFS transporter [Aspergillus costaricaensis CBS 115574]	Aspergillus neoniger CBS 115656 MFS transporter (BO87DRAFT_388702), partial mRNA	MFS transporter R5 OS=Phoma sp. (strain ATCC 20986 / MF5453) OX=1828523 GN=R5 PE=3 SV=1	--	--	--	--
Cluster-1121.0	3	5	0	0	45	0	probable cytochrome-c oxidase chain V precursor [Fusarium fujikuroi]	Fusarium oxysporum f. sp. lycopersici 4287 cytochrome c oxidase polypeptide 5, mitochondrial mRNA	Cytochrome c oxidase subunit 5, mitochondrial OS=Neurospora crassa (strain ATCC 24698 / 74-OR23-1A / CBS 708.71 / DSM 1257 / FGSC 987) OX=367110 GN=cya-4 PE=1 SV=2	Thiamin pyrophosphokinase, catalytic domain//Cytochrome c oxidase subunit IV	thiamine metabolic process//thiamine diphosphate biosynthetic process//mitochondrial electron transport, cytochrome c to oxygen	cytochrome-c oxidase activity//thiamine diphosphokinase activity//ATP binding	respiratory chain complex IV
Cluster-1223.5163	3514.01	3249	3500	1828	1180	1583.22	amino acid transporter [Aspergillus sclerotioniger CBS 115572]	Aspergillus vadensis CBS 113365 choline transporter (BO88DRAFT_400041), mRNA	Choline transport protein OS=Saccharomyces cerevisiae (strain ATCC 204508 / S288c) OX=559292 GN=HNM1 PE=1 SV=1	Rabaptin//Protein tyrosine and serine/threonine kinase//Protein kinase domain//Amino acid permease//Amino acid permease//Dehydrin	growth//transmembrane transport//signal transduction//cell population proliferation//response to water//protein phosphorylation	growth factor activity//ATP binding//transmembrane transporter activity//protein kinase activity//GTPase activator activity	membrane
Cluster-1223.692	15	24	7	12	36	26	hypothetical protein BO85DRAFT_191509 [Aspergillus piperis CBS 112811]	Aspergillus niger contig An08c0130, genomic contig	--	--	--	--	--
Cluster-1223.1038	16	10	14	9	13	19	--	Aspergillus niger clone AXAS133-C01, complete sequence	--	--	--	--	--
Cluster-1223.3159	469	408	532	867	676	971	hypothetical protein ASPBRDRAFT_122411 [Aspergillus brasiliensis CBS 101740]	Aspergillus neoniger CBS 115656 damage-specific DNA binding protein (BO87DRAFT_375980), mRNA	DNA damage-binding protein 1 OS=Oryza sativa subsp. japonica OX=39947 GN=DBB1 PE=1 SV=1	CPSF A subunit region//Amyloid A4 N-terminal heparin-binding//K+ potassium transporter	potassium ion transport//potassium ion transmembrane transport	potassium ion transmembrane transporter activity//heparin binding//nucleic acid binding	nucleus//membrane
Cluster-1223.1672	39	30	72	51	55	24	hypothetical protein PENANT_c001G09984 [Penicillium antarcticum]	--	Quinone oxidoreductase 2 OS=Escherichia coli (strain K12) OX=83333 GN=qorB PE=1 SV=1	NAD dependent epimerase/dehydratase family	--	catalytic activity//obsolete coenzyme binding	--
Cluster-1223.7258	1669	1681	2031	1894.9	1609	2049.7	PP2C-domain-containing protein [Aspergillus costaricaensis CBS 115574]	Aspergillus piperis CBS 112811 PP2C-domain-containing protein (BO85DRAFT_59982), mRNA	Protein phosphatase 2C homolog 1 OS=Schizosaccharomyces pombe (strain 972 / ATCC 24843) OX=284812 GN=ptc1 PE=2 SV=1	Protein phosphatase 2C//Pyruvoyl-dependent arginine decarboxylase (PvlArgDC)	arginine metabolic process//arginine catabolic process//proline metabolic process	catalytic activity//arginine decarboxylase activity	--
Cluster-1223.7777	362	435	242	802	592	1214	oxidoreductase, FAD-binding protein [Aspergillus neoniger CBS 115656]	Aspergillus neoniger CBS 115656 oxidoreductase, FAD-binding protein (BO87DRAFT_407658), mRNA	D-lactate dehydrogenase [cytochrome], mitochondrial OS=Kluyveromyces lactis (strain ATCC 8585 / CBS 2359 / DSM 70799 / NBRC 1267 / NRRL Y-1140 / WM37) OX=284590 GN=DLD1 PE=3 SV=2	FAD binding domain//O-phosphoseryl-tRNA(Sec) selenium transferase, SepSecS//FAD linked oxidases, C-terminal domain	oxidation-reduction process	flavin adenine dinucleotide binding//catalytic activity//transferase activity//oxidoreductase activity	--
Cluster-1223.4240	1047	1238	1551	1194	2073.11	1543	flavin-binding monooxygenase [Aspergillus niger]	Aspergillus niger contig An03c0200, genomic contig	FAD-containing monooxygenase EthA OS=Mycolicibacterium smegmatis (strain ATCC 700084 / mc(2)155) OX=246196 GN=ethA PE=3 SV=1	FAD dependent oxidoreductase//Flavin-binding monooxygenase-like//Flavin containing amine oxidoreductase//MCRA family//Pyridine nucleotide-disulphide oxidoreductase//FAD binding domain//Malate:quinone oxidoreductase (Mqo)//3-hydroxyacyl-CoA dehydrogenase, NAD binding domain	fatty acid biosynthetic process//fatty acid metabolic process//tryptophan metabolic process//lysine catabolic process//leucine catabolic process//isoleucine catabolic process//valine catabolic process//pyruvate metabolic process//benzoate metabolic process//oxidation-reduction process//tricarboxylic acid cycle	oleate hydratase activity//malate dehydrogenase (quinone) activity//NADP binding//N,N-dimethylaniline monooxygenase activity//FAD binding//3-hydroxyacyl-CoA dehydrogenase activity//oxidoreductase activity//flavin adenine dinucleotide binding	--
Cluster-1084.0	5	0	5	0	8	2	--	Aspergillus niger contig An08c0130, genomic contig	--	--	--	--	--
Cluster-1223.6925	1917	1773	2587	2372	2507.96	2303	hypothetical protein ASPFODRAFT_122202 [Aspergillus luchuensis CBS 106.47]	Aspergillus niger contig An02c0050, genomic contig	Suppressor of disruption of TFIIS OS=Saccharomyces cerevisiae (strain ATCC 204508 / S288c) OX=559292 GN=SDT1 PE=1 SV=1	--	--	--	--
Cluster-1223.985	125	92	34	243	216	427	L-lactate dehydrogenase [Aspergillus neoniger CBS 115656]	Aspergillus neoniger CBS 115656 L-lactate dehydrogenase (BO87DRAFT_405208), mRNA	Cytochrome b2, mitochondrial OS=Wickerhamomyces anomalus OX=4927 GN=CYB2 PE=1 SV=2	IMP dehydrogenase / GMP reductase domain//FMN-dependent dehydrogenase//Nitronate monooxygenase//Dihydroorotate dehydrogenase//Histidine biosynthesis protein//Conserved region in glutamate synthase	histidine biosynthetic process//nitrogen compound metabolic process//oxidation-reduction process//glutamate biosynthetic process	oxidoreductase activity, acting on the CH-NH2 group of donors//catalytic activity//oxidoreductase activity, acting on the CH-CH group of donors//nitronate monooxygenase activity//glutamate synthase activity//oxidoreductase activity	cytoplasm
Cluster-1223.2720	127	156	174	86	262	108	hypothetical protein AKAW_03553 [Aspergillus niger]	Aspergillus eucalypticola CBS 122712 hypothetical protein (BO83DRAFT_355204), partial mRNA	Protein SERAC1 OS=Danio rerio OX=7955 GN=serac1 PE=3 SV=1	PGAP1-like protein//Palmitoyl protein thioesterase	--	palmitoyl hydrolase activity//hydrolase activity, acting on ester bonds	--
Cluster-919.0	1	0	0	6	0	0	threonine dehydratase [Aspergillus luchuensis]	Aspergillus piperis CBS 112811 threonine dehydratase (BO85DRAFT_454601), mRNA	L-threonine dehydratase catabolic TdcB OS=Staphylococcus aureus (strain MW2) OX=196620 GN=tdcB PE=3 SV=1	--	--	--	--
Cluster-1223.8264	1532	1700	2015	2331	3060	2765	hypothetical protein BO87DRAFT_319878 [Aspergillus neoniger CBS 115656]	Aspergillus niger contig An13c0020, genomic contig	Lipase B OS=Pseudozyma antarctica OX=84753 PE=1 SV=1	Ca2+-ATPase N terminal autoinhibitory domain//PGAP1-like protein//Secretion monitor precursor protein (SecM)//Arylsulfotransferase (ASST)	sulfur compound metabolic process	translation regulator activity//hydrolase activity, acting on ester bonds//calmodulin binding//aryl sulfotransferase activity	--
Cluster-1915.0	3	4	7	3	9	5	sugar transporter [Aspergillus niger]	Aspergillus costaricaensis CBS 115574 alcohol dehydrogenase (BO79DRAFT_264908), partial mRNA	D-arabinitol dehydrogenase 1 OS=Uromyces fabae OX=55588 GN=ARD1 PE=1 SV=1	Dihydrodipicolinate reductase, N-terminus//Homoserine dehydrogenase, NAD binding domain//Zinc-binding dehydrogenase//FAD binding domain	lysine biosynthetic process//oxidation-reduction process//lysine biosynthetic process via diaminopimelate	oxidoreductase activity//4-hydroxy-tetrahydrodipicolinate reductase//NADP binding//FAD binding	--
Cluster-1223.4859	1402	1585	1832	3772	4326	4020	siderochrome-iron transporter [Aspergillus eucalypticola CBS 122712]	Aspergillus costaricaensis CBS 115574 siderochrome-iron transporter (BO79DRAFT_176635), mRNA	Siderophore iron transporter mirC OS=Emericella nidulans (strain FGSC A4 / ATCC 38163 / CBS 112.46 / NRRL 194 / M139) OX=227321 GN=mirC PE=3 SV=1	Trimethylamine methyltransferase (MTTB)//Antenna complex alpha/beta subunit//Major Facilitator Superfamily//Poxvirus virion envelope protein A14//Ribosomal L39 protein//Flavivirus RNA-directed RNA polymerase	ribosome biogenesis//methanogenesis//transmembrane transport//purine nucleobase metabolic process//obsolete electron transport//translation//photosynthesis, light reaction	methyltransferase activity//structural constituent of ribosome//ATP binding//electron transporter, transferring electrons within the cyclic electron transport pathway of photosynthesis activity//RNA-directed 5'-3' RNA polymerase activity//transmembrane transporter activity	plasma membrane light-harvesting complex//RNA-directed RNA polymerase complex//ribosome//viral envelope//integral component of membrane
Cluster-585.0	0	0	0	9	0	0	proline-specific permease [Aspergillus saccharolyticus JOP 1030-1]	Aspergillus neoniger CBS 115656 proline-specific permease (BO87DRAFT_404805), partial mRNA	Proline-specific permease ProY OS=Salmonella typhimurium (strain LT2 / SGSC1412 / ATCC 700720) OX=99287 GN=proY PE=3 SV=3	Amino acid permease	transmembrane transport	--	membrane
Cluster-1223.3247	154	186	72	112	166	265	hypothetical protein ASPTUDRAFT_32924 [Aspergillus tubingensis CBS 134.48]	Aspergillus vadensis CBS 113365 hypothetical protein (BO88DRAFT_484818), mRNA	--	Calcitonin / CGRP / IAPP family//SIT4 phosphatase-associated protein//Presenilin//ZIP Zinc transporter	transmembrane transport//protein processing//regulation of phosphoprotein phosphatase activity//signal transduction//metal ion transport	protein phosphatase binding//hormone activity//aspartic-type endopeptidase activity//metal ion transmembrane transporter activity	membrane//extracellular region//integral component of membrane
Cluster-1223.8749	0	0	0	0	0	2	hypothetical protein BO80DRAFT_30613 [Aspergillus ibericus CBS 121593]	Aspergillus niger clone AXAS233-H13, complete sequence	--	--	--	--	--
Cluster-2143.0	4	1	5	1	9	1	--	Aspergillus niger contig An15c0020, genomic contig	--	--	--	--	--
Cluster-1223.7994	1211	1823	2181	1350	2820	1902	hypothetical protein ASPTUDRAFT_191650 [Aspergillus tubingensis CBS 134.48]	Aspergillus costaricaensis CBS 115574 flavin-binding monooxygenase (BO79DRAFT_205492), mRNA	Putative sterigmatocystin biosynthesis monooxygenase stcW OS=Emericella nidulans (strain FGSC A4 / ATCC 38163 / CBS 112.46 / NRRL 194 / M139) OX=227321 GN=stcW PE=3 SV=2	Flavin-binding monooxygenase-like//Pyridine nucleotide-disulphide oxidoreductase//FAD dependent oxidoreductase	oxidation-reduction process	NADP binding//oxidoreductase activity//N,N-dimethylaniline monooxygenase activity//flavin adenine dinucleotide binding	--
Cluster-1223.1328	58	79	47	90	534.83	236	phosphatidylserine decarboxylase [Aspergillus vadensis CBS 113365]	Aspergillus vadensis CBS 113365 phosphatidylserine decarboxylase (BO88DRAFT_394466), mRNA	Phosphatidylserine decarboxylase proenzyme 3 OS=Arabidopsis thaliana OX=3702 GN=PSD3 PE=1 SV=1	Phosphatidylserine decarboxylase	threonine metabolic process//L-serine metabolic process//glycine metabolic process//phospholipid biosynthetic process//glycerolipid metabolic process	phosphatidylserine decarboxylase activity	--
Cluster-1223.8362	240	268	343	266	262	298	hypothetical protein ASPBRDRAFT_49655 [Aspergillus brasiliensis CBS 101740]	Aspergillus piperis CBS 112811 hypothetical protein (BO85DRAFT_290217), mRNA	Phosphoenolpyruvate synthase OS=Synechocystis sp. (strain PCC 6803 / Kazusa) OX=1111708 GN=ppsA PE=3 SV=1	PEP-utilising enzyme, PEP-binding domain//PEP-utilising enzyme, mobile domain	phosphorylation	transferase activity, transferring phosphorus-containing groups	--
Cluster-555.0	0	3	0	0	8	4	--	Aspergillus piperis CBS 112811 hypothetical protein (BO85DRAFT_114550), mRNA	--	--	--	--	--
Cluster-2037.0	5	5	1	7	41	19	hypothetical protein ASPTUDRAFT_178834 [Aspergillus tubingensis CBS 134.48]	Aspergillus eucalypticola CBS 122712 short-chain dehydrogenase-like protein (BO83DRAFT_407424), partial mRNA	Short-chain dehydrogenase RED3 OS=Magnaporthe oryzae (strain 70-15 / ATCC MYA-4617 / FGSC 8958) OX=242507 GN=RED3 PE=2 SV=1	--	--	--	--
Cluster-1223.7134	1478	1272.01	1400	1252	1164	1247	hypothetical protein ASPTUDRAFT_60730 [Aspergillus tubingensis CBS 134.48]	Aspergillus costaricaensis CBS 115574 hypothetical protein (BO79DRAFT_17134), mRNA	--	--	--	--	--
Cluster-1223.5567	4070	5240	6672.11	3916	2621	3402	ARM repeat-containing protein [Aspergillus costaricaensis CBS 115574]	Aspergillus eucalypticola CBS 122712 mRNA binding protein Pumilio 2 (BO83DRAFT_213222), mRNA	Pumilio homolog 2 OS=Xenopus laevis OX=8355 GN=pum2 PE=1 SV=1	Mpp10 protein//Pumilio-family RNA binding repeat	rRNA processing	RNA binding	nucleus//small nucleolar ribonucleoprotein complex//Mpp10 complex
Cluster-1223.5940	1420	1101	1172.3	1490.74	2098.35	1775	hypothetical protein ASPBRDRAFT_132023 [Aspergillus brasiliensis CBS 101740]	Aspergillus neoniger CBS 115656 26S proteasome regulatory subunit S5A (BO87DRAFT_373131), mRNA	26S proteasome regulatory subunit RPN10 OS=Saccharomyces cerevisiae (strain ATCC 204508 / S288c) OX=559292 GN=RPN10 PE=1 SV=3	Sedlin, N-terminal conserved region//Minor capsid protein VI//Sybindin-like family	vesicle-mediated transport//lysis of host organelle involved in viral entry into host cell//endoplasmic reticulum to Golgi vesicle-mediated transport	--	viral capsid//TRAPP complex
Cluster-1223.4248	479	532	479.61	910	571	755	hypothetical protein ASPTUDRAFT_72805 [Aspergillus tubingensis CBS 134.48]	Aspergillus piperis CBS 112811 amidohydrolase (BO85DRAFT_446548), mRNA	Peptidase M20 domain-containing protein 2 OS=Mus musculus OX=10090 GN=Pm20d2 PE=1 SV=1	Peptidase family M20/M25/M40	--	hydrolase activity	--
Cluster-1223.8100	1865	1206.14	1822.26	845.68	547	1026.34	hypothetical protein BO88DRAFT_344400 [Aspergillus vadensis CBS 113365]	Aspergillus niger contig An07c0020, genomic contig	Probable D-xylulose reductase A OS=Neosartorya fischeri (strain ATCC 1020 / DSM 3700 / CBS 544.65 / FGSC A1164 / JCM 1740 / NRRL 181 / WB 181) OX=331117 GN=xdhA PE=3 SV=1	3-hydroxyacyl-CoA dehydrogenase, NAD binding domain//Pyridine nucleotide-disulphide oxidoreductase//UDP-glucose/GDP-mannose dehydrogenase family, NAD binding domain//Fungal specific transcription factor domain//D-isomer specific 2-hydroxyacid dehydrogenase, NAD binding domain//Ubiquinol-cytochrome c reductase 8 kDa, N-terminal//Fungal Zn(2)-Cys(6) binuclear cluster domain//Methyltransferase small…	oxidation-reduction process//benzoate metabolic process//oxidative phosphorylation//valine catabolic process//regulation of transcription, DNA-templated//tryptophan metabolic process//lysine catabolic process//fatty acid metabolic process//fatty acid biosynthetic process//isoleucine catabolic process//transcription, DNA-templated//obsolete electron transport//potassium ion transport//leucine cata…	DNA binding//oxidoreductase activity//3-hydroxyacyl-CoA dehydrogenase activity//ubiquinol-cytochrome-c reductase activity//methyltransferase activity//NAD binding//oxidoreductase activity, acting on the CH-OH group of donors, NAD or NADP as acceptor//DNA-binding transcription factor activity, RNA polymerase II-specific//zinc ion binding	nucleus
Cluster-1278.0	6	0	0	0	1	5	--	Aspergillus niger contig An02c0020, genomic contig	--	--	--	--	--
Cluster-1223.6988	3840.01	3349.11	3757.34	2861	2327.91	2509.92	hypothetical protein P170DRAFT_400633 [Aspergillus steynii IBT 23096]	Aspergillus niger contig An09c0110, genomic contig	Metacaspase-1B OS=Aspergillus oryzae (strain ATCC 42149 / RIB 40) OX=510516 GN=casB PE=3 SV=1	--	--	--	--
Cluster-1223.8884	38	51	70	53	53	73	hypothetical protein AKAW_03190 [Aspergillus niger]	Aspergillus costaricaensis CBS 115574 hypothetical protein (BO79DRAFT_226201), partial mRNA	--	Alpha-(1->3)-arabinofuranosyltransferase	--	transferase activity	--
Cluster-1375.0	1	4	1	0	5	3	--	Aspergillus niger contig An09c0220, genomic contig	--	--	--	--	--
Cluster-1223.5812	91	82	88	112	232	181	DUF985 domain protein [Aspergillus niger]	Aspergillus niger contig An18c0080, genomic contig	Uncharacterized protein YML079W OS=Saccharomyces cerevisiae (strain ATCC 204508 / S288c) OX=559292 GN=YML079W PE=1 SV=1	--	--	--	--
Cluster-1223.875	3	1	5	2	0	3	hypothetical protein RIB2604_01504100 [Aspergillus luchuensis]	Aspergillus vadensis CBS 113365 HET-domain-containing protein (BO88DRAFT_426875), partial mRNA	--	--	--	--	--
Cluster-1223.4251	403	357	450	309	369	386	hypothetical protein ASPTUDRAFT_195267 [Aspergillus tubingensis CBS 134.48]	Aspergillus neoniger CBS 115656 MNNG and nitrosoguanidine resistance protein (BO87DRAFT_406407), mRNA	Uncharacterized endoplasmic reticulum membrane protein YJR015W OS=Saccharomyces cerevisiae (strain ATCC 204508 / S288c) OX=559292 GN=YJR015W PE=1 SV=1	--	--	--	--
Cluster-1223.6722	339	275	332	456	761	566	Hsp40 co-chaperone Jid1 [Aspergillus costaricaensis CBS 115574]	Aspergillus neoniger CBS 115656 Hsp40 co-chaperone Jid1 (BO87DRAFT_333406), mRNA	J domain-containing protein 1 OS=Ashbya gossypii (strain ATCC 10895 / CBS 109.51 / FGSC 9923 / NRRL Y-1056) OX=284811 GN=JID1 PE=3 SV=1	--	--	--	--
Cluster-1223.5671	1196	1210	1443	622	854	780	37S ribosomal protein Rsm25 [Aspergillus costaricaensis CBS 115574]	Aspergillus neoniger CBS 115656 37S ribosomal protein Rsm25 (BO87DRAFT_330662), mRNA	37S ribosomal protein S25, mitochondrial OS=Aspergillus niger (strain CBS 513.88 / FGSC A1513) OX=425011 GN=rsm25 PE=3 SV=1	Mitochondrial ribosomal protein S25//Mitochondrial ribosomal protein S23	translation//ribosome biogenesis	structural constituent of ribosome	ribosome//mitochondrial small ribosomal subunit
Cluster-1223.288	0	0	0	7	4	4	hypothetical protein ASPTUDRAFT_67447 [Aspergillus tubingensis CBS 134.48]	Aspergillus piperis CBS 112811 alpha-L-rhamnosidase (BO85DRAFT_387329), partial mRNA	Alpha-L-rhamnosidase OS=Streptomyces avermitilis (strain ATCC 31267 / DSM 46492 / JCM 5070 / NBRC 14893 / NCIMB 12804 / NRRL 8165 / MA-4680) OX=227882 GN=SAVERM_828 PE=1 SV=1	HEAT repeat	--	protein binding	--
Cluster-51.0	0	0	0	0	9	0	E3 ubiquitin-protein ligase hulA [Fusarium proliferatum]	Fusarium verticillioides 7600 E3 ubiquitin-protein ligase hulA (FVEG_02943), mRNA	E3 ubiquitin-protein ligase RSP5 OS=Chaetomium thermophilum (strain DSM 1495 / CBS 144.50 / IMI 039719) OX=759272 GN=RSP5 PE=3 SV=2	HECT-domain (ubiquitin-transferase)	protein ubiquitination	ubiquitin-protein transferase activity	--
Cluster-1223.4953	2124	2279	3039	1993	2021.9	2308	t-complex protein 1 epsilon subunit [Aspergillus costaricaensis CBS 115574]	Aspergillus costaricaensis CBS 115574 t-complex protein 1 epsilon subunit (BO79DRAFT_210903), mRNA	T-complex protein 1 subunit epsilon OS=Schizosaccharomyces pombe (strain 972 / ATCC 24843) OX=284812 GN=cct5 PE=3 SV=1	Chloramphenicol phosphotransferase-like protein//TCP-1/cpn60 chaperonin family	--	transferase activity//ATP binding	--
Cluster-1223.2945	219	150	160	278	414	352	oxidative stress response protein Oxr1 [Aspergillus niger]	Aspergillus costaricaensis CBS 115574 oxidative stress response protein Oxr1 (BO79DRAFT_167985), mRNA	Oxidation resistance protein 1 OS=Emericella nidulans (strain FGSC A4 / ATCC 38163 / CBS 112.46 / NRRL 194 / M139) OX=227321 GN=oxr1 PE=3 SV=1	--	--	--	--
Cluster-1223.257	7	8	0	0	96	0	uncharacterized protein LW93_2315 [Fusarium fujikuroi]	Fusarium oxysporum f. sp. lycopersici 4287 hypothetical protein mRNA	--	--	--	--	--
Cluster-805.0	29	23	35	24	21	27	hypothetical protein BDQ94DRAFT_140135 [Aspergillus welwitschiae]	Aspergillus niger clone AXAS117-K05, complete sequence	--	--	--	--	--
Cluster-1223.2383	584	611	630	3433	5559	4117	hypothetical protein AKAW_07187 [Aspergillus niger]	Aspergillus neoniger CBS 115656 hypothetical protein (BO87DRAFT_122480), mRNA	--	--	--	--	--
Cluster-1865.0	12	2	8	14	2	20	hypothetical protein BO85DRAFT_392150 [Aspergillus piperis CBS 112811]	Aspergillus piperis CBS 112811 hypothetical protein (BO85DRAFT_392150), mRNA	Putative oxygenase ATEG_00329 OS=Aspergillus terreus (strain NIH 2624 / FGSC A1156) OX=341663 GN=ATEG_00329 PE=2 SV=1	--	--	--	--
Cluster-1223.5265	5960	5146.8	6878.32	3972	2788.01	3046	6-phosphofructo-2-kinase 1 [Aspergillus vadensis CBS 113365]	Aspergillus piperis CBS 112811 6-phosphofructo-2-kinase 1 (BO85DRAFT_73213), mRNA	6-phosphofructo-2-kinase 1 OS=Saccharomyces cerevisiae (strain ATCC 204508 / S288c) OX=559292 GN=PFK26 PE=1 SV=1	DSBA-like thioredoxin domain//6-phosphofructo-2-kinase//Acetohydroxy acid isomeroreductase, catalytic domain//FAD-binding domain	valine biosynthetic process//branched-chain amino acid biosynthetic process//isoleucine biosynthetic process//oxidation-reduction process//leucine biosynthetic process//mannose metabolic process//fructose metabolic process//pantothenate biosynthetic process//obsolete electron transport	ATP binding//6-phosphofructo-2-kinase activity//protein disulfide oxidoreductase activity//oxidoreductase activity//ketol-acid reductoisomerase activity	--
Cluster-724.0	0	3	0	0	7	3	--	Aspergillus niger contig An15c0040, genomic contig	--	--	--	--	--
Cluster-1223.8339	295	266	313	262	266	245	hypothetical protein ASPTUDRAFT_41613 [Aspergillus tubingensis CBS 134.48]	Aspergillus eucalypticola CBS 122712 seryl-tRNA synthetase (BO83DRAFT_368836), partial mRNA	Serine--tRNA ligase, mitochondrial OS=Saccharomyces cerevisiae (strain ATCC 204508 / S288c) OX=559292 GN=DIA4 PE=1 SV=1	TMPIT-like protein//Microtubule-associated protein Bicaudal-D//Uso1 / p115 like vesicle tethering protein, C terminal region//tRNA synthetase class II core domain (G, H, P, S and T)//Leucine-rich repeats of kinetochore protein Cenp-F/LEK1	vesicle-mediated transport//tRNA aminoacylation for protein translation//intracellular protein transport	ATP binding//cytoskeletal anchor activity//protein homodimerization activity//transcription factor binding//nucleotide binding//dynein complex binding//aminoacyl-tRNA ligase activity	transcription regulator complex//integral component of membrane
Cluster-1223.2463	126	199	155	383	614	614	hypothetical protein ASPTUDRAFT_154105 [Aspergillus tubingensis CBS 134.48]	Aspergillus neoniger CBS 115656 LEA domain protein (BO87DRAFT_436414), partial mRNA	--	--	--	--	--
Cluster-2260.1	7	2	0	1	10	5	hypothetical protein BDQ94DRAFT_182652 [Aspergillus welwitschiae]	--	--	--	--	--	--
Cluster-1223.1982	157	230	67	646	4307.87	1834.01	hypothetical protein ASPTUDRAFT_42420 [Aspergillus tubingensis CBS 134.48]	Aspergillus niger contig An16c0020, genomic contig	--	--	--	--	--
Cluster-1223.8196	573	484.07	703	461	425	496	2-dehydropantoate 2-reductase [Aspergillus eucalypticola CBS 122712]	Aspergillus neoniger CBS 115656 2-dehydropantoate 2-reductase (BO87DRAFT_91525), mRNA	Ketoisovalerate reductase BEA2 OS=Gibberella fujikuroi (strain CBS 195.34 / IMI 58289 / NRRL A-6831) OX=1279085 GN=BEA2 PE=2 SV=1	SET domain//Bindin	fusion of sperm to egg plasma membrane involved in single fertilization	protein binding	--
Cluster-1223.5504	10146	12768	16322	5226	1520	2868	mediator of RNA polymerase II transcription subunit 12 [Aspergillus costaricaensis CBS 115574]	Aspergillus costaricaensis CBS 115574 mediator of RNA polymerase II transcription subunit 12 (BO79DRAFT_166322), mRNA	Mediator of RNA polymerase II transcription subunit 12 OS=Aspergillus oryzae (strain ATCC 42149 / RIB 40) OX=510516 GN=srb8 PE=3 SV=2	Transcription mediator complex subunit Med12	regulation of transcription by RNA polymerase II	transcription coregulator activity	mediator complex//transcription regulator complex
Cluster-1223.594	40	24	16	28	101	68	hypothetical protein AKAW_10916 [Aspergillus niger]	Aspergillus costaricaensis CBS 115574 hypothetical protein (BO79DRAFT_237186), partial mRNA	Isonitrile hydratase OS=Pseudomonas putida OX=303 GN=inhA PE=1 SV=1	--	--	--	--
Cluster-1223.43	0	0	3	7	9	8	hypothetical protein ASPTUDRAFT_66920 [Aspergillus tubingensis CBS 134.48]	Aspergillus neoniger CBS 115656 OPT oligopeptide transporter family (BO87DRAFT_352440), partial mRNA	Sexual differentiation process protein isp4 OS=Schizosaccharomyces pombe (strain 972 / ATCC 24843) OX=284812 GN=isp4 PE=2 SV=2	OPT oligopeptide transporter protein	transmembrane transport	--	--
Cluster-1223.8191	210	357	203	1024	2767	1969.1	hypothetical protein ASPTUDRAFT_937473 [Aspergillus tubingensis CBS 134.48]	Aspergillus vadensis CBS 113365 Ser/Thr protein phosphatase family protein (BO88DRAFT_479392), partial mRNA	Secreted protein ARB_01864 OS=Arthroderma benhamiae (strain ATCC MYA-4681 / CBS 112371) OX=663331 GN=ARB_01864 PE=1 SV=1	5'-nucleotidase, C-terminal domain//Calcineurin-like phosphoesterase	nucleotide catabolic process	hydrolase activity	--
Cluster-1223.3820	2233	2208	2786.99	1737	1297	1739	probable magnesium transporter NIPA7 [Aspergillus awamori]	Aspergillus costaricaensis CBS 115574 DUF803 domain membrane protein (BO79DRAFT_204372), mRNA	NIPA-like protein 2 OS=Homo sapiens OX=9606 GN=NIPAL2 PE=2 SV=1	EamA-like transporter family//CD20-like family//Magnesium transporter NIPA	magnesium ion transport	magnesium ion transmembrane transporter activity	membrane//integral component of membrane
Cluster-1223.6770	1630.01	1569.51	2077.36	2533.01	2055.03	2707.22	isoleucine--tRNA ligase, cytoplasmic [Aspergillus awamori]	Aspergillus piperis CBS 112811 isoleucyl-tRNA synthetase,cytoplasmic (BO85DRAFT_466597), mRNA	Isoleucine--tRNA ligase, cytoplasmic OS=Schizosaccharomyces pombe (strain 972 / ATCC 24843) OX=284812 GN=irs1 PE=3 SV=1	Herpesvirus UL46 protein//tRNA synthetases class I (M)//tRNA synthetases class I (I, L, M and V)//Anticodon-binding domain of tRNA ligase	regulation of transcription, DNA-templated//tRNA aminoacylation for protein translation	ATP binding//aminoacyl-tRNA ligase activity//nucleotide binding	--
Cluster-1223.8445	190	167	185	560	1330	915	67 kDa myosin-cross-reactive antigen family protein [Aspergillus niger]	Aspergillus costaricaensis CBS 115574 67 kDa myosin-cross-reactive antigen family protein (BO79DRAFT_237525), mRNA	Mycophenolic acid synthesis protein B OS=Penicillium brevicompactum OX=5074 GN=mpaB PE=3 SV=1	MCRA family//Bacitracin resistance protein BacA//Pyridine nucleotide-disulphide oxidoreductase//Neuromedin U//FAD dependent oxidoreductase	dephosphorylation//peptidoglycan biosynthetic process//regulation of smooth muscle contraction//fatty acid metabolic process//oxidation-reduction process	oleate hydratase activity//FAD binding//undecaprenyl-diphosphatase activity//oxidoreductase activity	membrane
Cluster-1223.3901	923	1058	1220	1137	796	1110	DUF544 domain protein [Aspergillus luchuensis]	Aspergillus neoniger CBS 115656 DUF544 domain protein (BO87DRAFT_417600), mRNA	Ubiquitin carboxyl-terminal hydrolase MIY1 OS=Saccharomyces cerevisiae (strain ATCC 204508 / S288c) OX=559292 GN=YPL191C PE=1 SV=1	Histone-like Protein p6//MINDY deubiquitinase//Thiamin pyrophosphokinase, vitamin B1 binding domain	protein deubiquitination//thiamine diphosphate biosynthetic process//proteolysis	thiol-dependent ubiquitin-specific protease activity//thiamine binding//Lys48-specific deubiquitinase activity//DNA binding	--
Cluster-1223.9312	0	3	3	3	2	5	hypothetical protein BO88DRAFT_400926 [Aspergillus vadensis CBS 113365]	Aspergillus vadensis CBS 113365 hypothetical protein (BO88DRAFT_400926), mRNA	--	--	--	--	--
Cluster-1145.0	4	3	3	1	7	9	--	--	--	--	--	--	--
Cluster-1223.1423	35	71	53	118	120	114	phosphoglycerate mutase family protein [Aspergillus luchuensis]	Aspergillus costaricaensis CBS 115574 phosphoglycerate mutase-like protein (BO79DRAFT_269193), partial mRNA	Uncharacterized protein YNL108C OS=Saccharomyces cerevisiae (strain ATCC 204508 / S288c) OX=559292 GN=YNL108C PE=1 SV=1	--	--	--	--
Cluster-1556.0	11	14	17.66	9	40	30	hypothetical protein BO87DRAFT_387824 [Aspergillus neoniger CBS 115656]	Aspergillus neoniger CBS 115656 hypothetical protein (BO87DRAFT_387824), partial mRNA	--	--	--	--	--
Cluster-445.0	0	3	2	0	0	5	hypothetical protein BO85DRAFT_235240 [Aspergillus piperis CBS 112811]	Aspergillus piperis CBS 112811 hypothetical protein (BO85DRAFT_235240), mRNA	--	--	--	--	--
Cluster-1223.251	3	5	1	6	7	6	hypothetical protein BO83DRAFT_377909 [Aspergillus eucalypticola CBS 122712]	Aspergillus niger contig An09c0100, genomic contig	--	--	--	--	--
Cluster-1223.3163	238	215	95	356	290	442	flavin-binding monooxygenase [Aspergillus niger]	Aspergillus eucalypticola CBS 122712 flavin-binding monooxygenase (BO83DRAFT_405887), mRNA	Indole-3-pyruvate monooxygenase YUCCA4 OS=Oryza sativa subsp. japonica OX=39947 GN=YUCCA4 PE=1 SV=2	NAD binding domain of 6-phosphogluconate dehydrogenase//D-isomer specific 2-hydroxyacid dehydrogenase, NAD binding domain//TrkA-N domain//3-hydroxyacyl-CoA dehydrogenase, NAD binding domain//Tetrahydrofolate dehydrogenase/cyclohydrolase, NAD(P)-binding domain//FAD binding domain//UDP-glucose/GDP-mannose dehydrogenase family, NAD binding domain//Flavin-binding monooxygenase-like//Pyridine nucleoti…	oxidation-reduction process//benzoate metabolic process//valine catabolic process//isoleucine catabolic process//potassium ion transport//leucine catabolic process//glyoxylate metabolic process//folic acid-containing compound biosynthetic process//lysine catabolic process//tryptophan metabolic process//fatty acid metabolic process//fatty acid biosynthetic process	NAD binding//flavin adenine dinucleotide binding//oxidoreductase activity//3-hydroxyacyl-CoA dehydrogenase activity//FAD binding//N,N-dimethylaniline monooxygenase activity//NADP binding//methylenetetrahydrofolate dehydrogenase (NADP+) activity//oxidoreductase activity, acting on the CH-OH group of donors, NAD or NADP as acceptor	--
Cluster-2284.0	0	0	4	0	3	2	hypothetical protein BO88DRAFT_456903 [Aspergillus vadensis CBS 113365]	Aspergillus vadensis CBS 113365 hypothetical protein (BO88DRAFT_456903), partial mRNA	--	--	--	--	--
Cluster-1223.2568	145	130	108	385	315	427	hypothetical protein ASPNIDRAFT_177032 [Aspergillus niger ATCC 1015]	Aspergillus neoniger CBS 115656 alpha-1,2-mannosidase family protein (BO87DRAFT_348254), partial mRNA	Uncharacterized secreted glycosidase ARB_07629 OS=Arthroderma benhamiae (strain ATCC MYA-4681 / CBS 112371) OX=663331 GN=ARB_07629 PE=1 SV=1	Circovirus capsid protein//Glutamine synthetase, beta-Grasp domain	viral capsid assembly//nitrogen compound metabolic process//glutamine biosynthetic process//peptidoglycan biosynthetic process	glutamate-ammonia ligase activity	host cell nucleus
Cluster-1223.8875	11	17	15	71	43	40	hypothetical protein ASPTUDRAFT_46135 [Aspergillus tubingensis CBS 134.48]	Aspergillus piperis CBS 112811 cytochrome P450 monooxygenase (BO85DRAFT_449060), mRNA	Cytochrome P450 monooxygenase BOT4 OS=Botryotinia fuckeliana OX=40559 GN=BOT4 PE=1 SV=1	Cytochrome P450	oxidation-reduction process	oxidoreductase activity, acting on paired donors, with incorporation or reduction of molecular oxygen//heme binding//iron ion binding	--
Cluster-1734.0	5	2	2	1	9	8	hypothetical protein BO83DRAFT_374981 [Aspergillus eucalypticola CBS 122712]	--	--	--	--	--	--
Cluster-1223.2291	174	338	260	251	270	243	hypothetical protein ASPTUDRAFT_127856 [Aspergillus tubingensis CBS 134.48]	Aspergillus welwitschiae hypothetical protein (BDQ94DRAFT_178206), partial mRNA	--	Presenilin//Der GTPase activator (YihI)//Shadow of prion protein, neuroprotective//Phosphoenolpyruvate carboxylase//Protein of unknown function (DUF737)//IEC3 subunit of the Ino80 complex, chromatin re-modelling//RZZ complex, subunit zwilch	chromatin remodeling//tricarboxylic acid cycle//mitotic cell cycle checkpoint//protein processing//gluconeogenesis//carbon fixation//reductive tricarboxylic acid cycle	aspartic-type endopeptidase activity//GTPase activator activity//phosphoenolpyruvate carboxylase activity	Ino80 complex//RZZ complex//mitochondrion//MICOS complex//integral component of membrane//anchored component of membrane//nucleus
Cluster-1223.320	1	2	0	2	3	7	--	Aspergillus niger contig An12c0130, genomic contig	--	23S rRNA methylastransferase leader peptide (ErmCL)	response to antibiotic	--	--
Cluster-1223.6862	9927	9070	10448	9093.27	6972	6851	hypothetical protein ASPACDRAFT_81261 [Aspergillus aculeatus ATCC 16872]	Aspergillus neoniger CBS 115656 chromosome segregation protein SudA (BO87DRAFT_331238), mRNA	Chromosome segregation protein sudA OS=Emericella nidulans (strain FGSC A4 / ATCC 38163 / CBS 112.46 / NRRL 194 / M139) OX=227321 GN=sudA PE=2 SV=3	AAA domain, putative AbiEii toxin, Type IV TA system//Septum formation inhibitor MinC, N-terminal domain//FtsK/SpoIIIE family//Arginyl tRNA synthetase N terminal domain//SMC proteins Flexible Hinge Domain//DALR anticodon binding domain//Variant SH3 domain//Oxidoreductase NAD-binding domain//Ferric reductase NAD binding domain//Phosphatidylinositol-4-phosphate 5-Kinase	regulation of cell division//chromosome organization//proline metabolic process//oxidation-reduction process//arginyl-tRNA aminoacylation//phosphatidylinositol metabolic process//arginine metabolic process	nucleotide binding//oxidoreductase activity//DNA binding//arginine-tRNA ligase activity//phosphatidylinositol phosphate kinase activity//ATP binding//protein binding	chromosome//cytoplasm
Cluster-1223.5911	3513	3662.93	4102.95	2239	2665.99	2430.57	saccharopine dehydrogenase Lys9 [Aspergillus fumigatus Z5]	Aspergillus piperis CBS 112811 saccharopine dehydrogenase (BO85DRAFT_449984), mRNA	Saccharopine dehydrogenase [NADP(+), L-glutamate-forming] OS=Magnaporthe oryzae (strain 70-15 / ATCC MYA-4617 / FGSC 8958) OX=242507 GN=LYS3 PE=1 SV=2	Activator of Hsp90 ATPase, N-terminal//TrkA-N domain//Saccharopine dehydrogenase NADP binding domain//3-beta hydroxysteroid dehydrogenase/isomerase family//Oxidoreductase family, NAD-binding Rossmann fold	androgen metabolic process//potassium ion transport//C21-steroid hormone metabolic process//estrogen metabolic process//oxidation-reduction process//steroid biosynthetic process	chaperone binding//3-beta-hydroxy-delta5-steroid dehydrogenase activity//ATPase activator activity//oxidoreductase activity, acting on the CH-OH group of donors, NAD or NADP as acceptor//oxidoreductase activity	--
Cluster-177.0	0	0	0	0	10	0	hypothetical protein AU210_014691 [Fusarium oxysporum f. sp. radicis-cucumerinum]	--	--	--	--	--	--
Cluster-1223.5033	2329	2494.86	3316	1576	1167	1389	unnamed protein product [Aspergillus niger]	Aspergillus niger contig An04c0140, genomic contig	--	--	--	--	--
Cluster-1223.528	20	8	13	0	7	4	hypothetical protein BDQ94DRAFT_72783 [Aspergillus welwitschiae]	Aspergillus niger clone AXAS197-F19, complete sequence	--	--	--	--	--
Cluster-1223.377	0	4	0	0	41	0	probable IgE-dependent histamine-releasing factor [Fusarium fujikuroi]	Fusarium verticillioides 7600 translationally-controlled tumor protein (FVEG_09198), mRNA	Translationally-controlled tumor protein homolog OS=Gibberella zeae (strain PH-1 / ATCC MYA-4620 / FGSC 9075 / NRRL 31084) OX=229533 GN=FGRRES_02523 PE=3 SV=1	Mus7/MMS22 family	DNA repair//replication fork processing//cellular response to DNA damage stimulus	--	nucleus
Cluster-1223.4633	778	882	990	696.2	940.99	889	mitochondrial GTPase [Aspergillus piperis CBS 112811]	Aspergillus niger contig An07c0130, genomic contig	Pre-mRNA-splicing factor isy1 OS=Emericella nidulans (strain FGSC A4 / ATCC 38163 / CBS 112.46 / NRRL 194 / M139) OX=227321 GN=isy1 PE=3 SV=1	AIG1 family//RsgA GTPase//50S ribosome-binding GTPase//Isy1-like splicing family//Septin//Ferrous iron transport protein B	generation of catalytic spliceosome for second transesterification step	GTP binding//GTPase activity	--
Cluster-1223.9255	4	0	0	3	0	2	--	Aspergillus niger contig An14c0120, genomic contig	--	--	--	--	--
Cluster-427.0	0	1	0	0	9	0	probable aspartic proteinase, pepstatin-sensitive [Fusarium fujikuroi]	Fusarium fujikuroi IMI 58289 probable aspartic proteinase, pepstatin-sensitive (FFUJ_08419), partial mRNA	Vacuolar protease A OS=Neosartorya fumigata (strain ATCC MYA-4609 / Af293 / CBS 101355 / FGSC A1100) OX=330879 GN=pep2 PE=2 SV=1	--	--	--	--
Cluster-1223.3773	271	365	348	349	481	472	L-ascorbate oxidase [Aspergillus niger]	Aspergillus piperis CBS 112811 L-ascorbate oxidase (BO85DRAFT_465482), mRNA	Laccase abr2 OS=Neosartorya fumigata (strain ATCC MYA-4609 / Af293 / CBS 101355 / FGSC A1100) OX=330879 GN=abr2 PE=1 SV=1	Ribosomal L32p protein family//Multicopper oxidase//Multicopper oxidase//Multicopper oxidase	translation//ribosome biogenesis//oxidation-reduction process	copper ion binding//structural constituent of ribosome//oxidoreductase activity	ribosome//large ribosomal subunit
Cluster-2259.0	1	1	0	0	0	5	--	Aspergillus niger contig An02c0300, genomic contig	--	--	--	--	--
Cluster-1223.7186	1083	1055	882	1854	1193	1997	a-pheromone processing metallopeptidase Ste23 [Aspergillus niger]	Aspergillus vadensis CBS 113365 LuxS/MPP-like metallohydrolase (BO88DRAFT_491045), mRNA	Putative zinc protease mug138 OS=Schizosaccharomyces pombe (strain 972 / ATCC 24843) OX=284812 GN=mug138 PE=1 SV=1	--	--	--	--
Cluster-1223.3040	235	311	190	901.45	4234.01	1983.26	FAD binding domain protein [Aspergillus neoniger CBS 115656]	Aspergillus niger contig An12c0340, genomic contig	Aromatic hydroxylase fmpF OS=Neosartorya fumigata (strain ATCC MYA-4609 / Af293 / CBS 101355 / FGSC A1100) OX=330879 GN=fmpF PE=2 SV=1	FAD dependent oxidoreductase//5TMR of 5TMR-LYT//Resistin//FAD binding domain//Pyridine nucleotide-disulphide oxidoreductase//Domain of unknown function (DUF3403)	oxidation-reduction process//phosphorylation//serine family amino acid metabolic process//signal transduction//phosphorelay signal transduction system//cell wall organization	protein histidine kinase activity//oxidoreductase activity//FAD binding//hormone activity//protein serine/threonine kinase activity//phosphorelay sensor kinase activity	extracellular region//protein histidine kinase complex//integral component of membrane
Cluster-1223.4407	1597	1722	2164	1605	1276	1356	transcription factor hoxa13 [Aspergillus costaricaensis CBS 115574]	Aspergillus eucalypticola CBS 122712 transcription factor hoxa13 (BO83DRAFT_420062), mRNA	--	--	--	--	--
Cluster-1223.1232	63	145	128	114	287	118	hypothetical protein AKAW_03552 [Aspergillus niger]	Aspergillus neoniger CBS 115656 hypothetical protein (BO87DRAFT_377561), mRNA	--	--	--	--	--
Cluster-1223.8271	346	345	376	212	452	270	hypothetical protein BO79DRAFT_240642 [Aspergillus costaricaensis CBS 115574]	Aspergillus costaricaensis CBS 115574 hypothetical protein (BO79DRAFT_240642), mRNA	Putative transferase caf17, mitochondrial OS=Aspergillus niger (strain CBS 513.88 / FGSC A1513) OX=425011 GN=caf17 PE=3 SV=1	--	--	--	--
Cluster-1223.1047	15.58	31.14	12.13	5.12	67.66	16.89	hypothetical protein FVER53590_02246 [Fusarium verticillioides]	Fusarium oxysporum f. sp. lycopersici 4287 nascent polypeptide-associated complex subunit alpha mRNA	Nascent polypeptide-associated complex subunit alpha OS=Gibberella zeae (strain PH-1 / ATCC MYA-4620 / FGSC 9075 / NRRL 31084) OX=229533 GN=EGD2 PE=3 SV=1	Chorion family 2//Gemini of Cajal bodies-associated protein 8//Myc amino-terminal region//DNA-directed RNA polymerase III subunit Rpc31	multicellular organism development//transcription by RNA polymerase III//spliceosomal snRNP assembly//regulation of transcription, DNA-templated	DNA-binding transcription factor activity	SMN complex//egg chorion//transcription regulator complex
Cluster-1223.6740	1179	1073	1236	1267	1121	1158	vacuolar sorting-associated protein [Aspergillus neoniger CBS 115656]	Aspergillus neoniger CBS 115656 vacuolar sorting-associated protein (BO87DRAFT_456418), mRNA	Vacuolar protein sorting-associated protein 27 OS=Aspergillus niger (strain CBS 513.88 / FGSC A1513) OX=425011 GN=vps27 PE=3 SV=1	VHS domain//Luteovirus RNA polymerase P1-P2/replicase//GAT domain//FYVE zinc finger	purine nucleobase metabolic process//intracellular protein transport	RNA-directed 5'-3' RNA polymerase activity//metal ion binding	RNA-directed RNA polymerase complex
Cluster-1223.8145	1026	1239	1620	1638	2003	2359	glycoside hydrolase family 17 protein [Aspergillus luchuensis CBS 106.47]	Aspergillus costaricaensis CBS 115574 endo-1,3-beta-glucanase BtgC (BO79DRAFT_77833), mRNA	Putative glucan endo-1,3-beta-glucosidase btgC OS=Aspergillus niger (strain CBS 513.88 / FGSC A1513) OX=425011 GN=btgC PE=3 SV=2	Glycosyl hydrolases family 17	carbohydrate metabolic process	hydrolase activity, hydrolyzing O-glycosyl compounds	--
Cluster-980.0	2	0	0	0	11	0	--	--	Endoribonuclease VapD 2 OS=Riemerella anatipestifer OX=34085 PE=3 SV=1	--	--	--	--
Cluster-1223.8430	134	90	104	303	480	437	hypothetical protein ASPTUDRAFT_47110 [Aspergillus tubingensis CBS 134.48]	Aspergillus neoniger CBS 115656 MFS transporter (BO87DRAFT_376783), mRNA	MFS-type transporter cnsO OS=Penicillium expansum OX=27334 GN=cnsO PE=3 SV=1	Acyltransferase family//Major Facilitator Superfamily	transmembrane transport	transmembrane transporter activity//transferase activity, transferring acyl groups other than amino-acyl groups	--
Cluster-1348.0	2	2	0	2	2	1	--	Aspergillus niger contig An02c0090, genomic contig	--	--	--	--	--
Cluster-1172.0	2	8	10	6	7	6	hypothetical protein An12g09240 [Aspergillus niger]	Aspergillus niger contig An12c0320, genomic contig	--	--	--	--	--
Cluster-1223.8833	151	104	120	151	241	227	hypothetical protein ASPTUDRAFT_118574 [Aspergillus tubingensis CBS 134.48]	Aspergillus niger contig An02c0370, genomic contig	Peroxisomal coenzyme A diphosphatase 1, peroxisomal OS=Saccharomyces cerevisiae (strain ATCC 204508 / S288c) OX=559292 GN=PCD1 PE=1 SV=1	NUDIX domain	--	hydrolase activity	--
Cluster-1223.70	7	0	4	5	0	0	hypothetical protein BO88DRAFT_404950 [Aspergillus vadensis CBS 113365]	Aspergillus eucalypticola CBS 122712 hypothetical protein (BO83DRAFT_377825), mRNA	--	--	--	--	--
Cluster-1223.2064	28	30	22	40	64	80	amine oxidase [Aspergillus costaricaensis CBS 115574]	Aspergillus piperis CBS 112811 amine oxidase (BO85DRAFT_453827), mRNA	Amine oxidase [flavin-containing] B OS=Sus scrofa OX=9823 GN=MAOB PE=2 SV=3	FAD dependent oxidoreductase//FAD binding domain//MCRA family//Pyridine nucleotide-disulphide oxidoreductase//Flavin containing amine oxidoreductase	oxidation-reduction process//fatty acid metabolic process	oxidoreductase activity//oleate hydratase activity//FAD binding	--
Cluster-1223.2051	67	150	186	174	150	208	CS-domain-containing protein [Aspergillus neoniger CBS 115656]	Aspergillus neoniger CBS 115656 CS-domain-containing protein (BO87DRAFT_345864), mRNA	--	--	--	--	--
Cluster-1223.6279	207	251	252	102	127	99	hypothetical protein BO88DRAFT_260576 [Aspergillus vadensis CBS 113365]	Aspergillus niger contig An02c0030, genomic contig	--	--	--	--	--
Cluster-1713.0	4	3	6	1	0	0	NAD dependent epimerase/dehydratase family protein [Aspergillus vadensis CBS 113365]	Aspergillus vadensis CBS 113365 NAD dependent epimerase/dehydratase family protein (BO88DRAFT_335749), partial mRNA	--	NAD dependent epimerase/dehydratase family	--	obsolete coenzyme binding//catalytic activity	--
Cluster-1223.1940	5	4	10	10	13	27	--	Aspergillus niger clone AXAS57-P24, complete sequence	--	--	--	--	--
Cluster-1223.3703	597.63	230	822	56	76	90	hypothetical protein ASPTUDRAFT_125666 [Aspergillus tubingensis CBS 134.48]	Aspergillus niger contig An07c0130, genomic contig	--	--	--	--	--
Cluster-1223.4072	43	96	109	44	48	64	hypothetical protein BO83DRAFT_21041 [Aspergillus eucalypticola CBS 122712]	Aspergillus niger contig An18c0150, genomic contig	--	--	--	--	--
Cluster-1223.8520	123	95	125	112	148	113	DASH complex subunit ask1 [Aspergillus niger]	Aspergillus neoniger CBS 115656 hypothetical protein (BO87DRAFT_379980), mRNA	DASH complex subunit ask1 OS=Schizosaccharomyces pombe (strain 972 / ATCC 24843) OX=284812 GN=ask1 PE=1 SV=1	DASH complex subunit Ask1	attachment of spindle microtubules to kinetochore	--	DASH complex//mitotic spindle
Cluster-1223.2411	331	367	420	507	378	678.99	hypothetical protein BO87DRAFT_335268 [Aspergillus neoniger CBS 115656]	Aspergillus neoniger CBS 115656 hypothetical protein (BO87DRAFT_335268), mRNA	Carboxylesterase B OS=Mycobacterium tuberculosis (strain CDC 1551 / Oshkosh) OX=83331 GN=caeB PE=3 SV=1	Arginine-tRNA-protein transferase, N terminus	protein arginylation	arginyltransferase activity	--
Cluster-1223.4500	1035	1129	1505	1150	892	1092	ABC multidrug transporter Mdr2 [Aspergillus costaricaensis CBS 115574]	Aspergillus neoniger CBS 115656 ABC multidrug transporter Mdr2 (BO87DRAFT_376366), mRNA	ABC multidrug transporter mdr2 OS=Neosartorya fumigata (strain ATCC MYA-4609 / Af293 / CBS 101355 / FGSC A1100) OX=330879 GN=mdr2 PE=2 SV=1	IstB-like ATP binding protein//ATPase family associated with various cellular activities (AAA)//ABC transporter transmembrane region//ABC transporter	transport//transmembrane transport	ATP binding//ATPase-coupled transmembrane transporter activity//ATPase activity	integral component of membrane
Cluster-1223.4684	1840	1993	2643	1024	1192	1054	U3 small nucleolar ribonucleo protein Imp4 [Aspergillus costaricaensis CBS 115574]	Aspergillus costaricaensis CBS 115574 U3 small nucleolar ribonucleo protein Imp4 (BO79DRAFT_291507), mRNA	U3 small nucleolar ribonucleoprotein protein IMP4 OS=Yarrowia lipolytica (strain CLIB 122 / E 150) OX=284591 GN=IMP4 PE=3 SV=1	--	--	--	--
Cluster-1223.7060	1227	1196	1317.98	1677.86	2117	1865.26	Mob1/phocein [Aspergillus eucalypticola CBS 122712]	Aspergillus vadensis CBS 113365 Mob1/phocein (BO88DRAFT_408168), mRNA	CBK1 kinase activator protein MOB2 OS=Candida albicans (strain SC5314 / ATCC MYA-2876) OX=237561 GN=MOB2 PE=1 SV=1	Cell division protein ZapB	cell septum assembly//FtsZ-dependent cytokinesis	--	cytoplasm
Cluster-1223.3351	52	90	94	42	86	62	hypothetical protein BO96DRAFT_211209 [Aspergillus lacticoffeatus CBS 101883]	Aspergillus niger contig An04c0140, genomic contig	--	Hepatitis core protein, putative zinc finger	pathogenesis	structural molecule activity	--
Cluster-2139.0	6	14	1	0	90	0	PMR1-Ca++-transporting P-type ATPase located in Golgi [Fusarium fujikuroi]	Fusarium fujikuroi IMI 58289 PMR1-Ca++-transporting P-type ATPase located in Golgi (FFUJ_06585), partial mRNA	Magnesium-transporting ATPase, P-type 1 OS=Salmonella typhimurium (strain LT2 / SGSC1412 / ATCC 700720) OX=99287 GN=mgtB PE=1 SV=3	--	--	--	--
Cluster-1223.8857	1	4	4	4	0	1	hypothetical protein AAWM_10543 [Aspergillus awamori]	Aspergillus niger contig An15c0190, genomic contig	--	Oxidoreductase NAD-binding domain//Ferric reductase NAD binding domain	oxidation-reduction process	oxidoreductase activity	--
Cluster-1223.605	2	0	3	0	4	9	hypothetical protein M747DRAFT_15495 [Aspergillus niger ATCC 13496]	Aspergillus niger contig An12c0270, genomic contig	--	DNA gyrase C-terminal domain, beta-propeller	DNA topological change	DNA topoisomerase activity//ATP binding//DNA binding	--
Cluster-1223.1829	123	96	118	200	388	353	hypothetical protein BO88DRAFT_107384 [Aspergillus vadensis CBS 113365]	Aspergillus vadensis CBS 113365 hypothetical protein (BO88DRAFT_107384), mRNA	--	GNAT acetyltransferase 2//Nitrogen Permease regulator of amino acid transport activity 3//ATP11 protein//Ryanodine Receptor TM 4-6//CLN3 protein//DNA polymerase subunit Cdc27//AAA domain, putative AbiEii toxin, Type IV TA system//Presenilin	negative regulation of TOR signaling//protein-containing complex assembly//DNA replication//obsolete acyl-carrier-protein biosynthetic process//cellular calcium ion homeostasis//cellular response to amino acid starvation//calcium ion transport//protein processing	ryanodine-sensitive calcium-release channel activity//N-acetyltransferase activity//ATP binding//aspartic-type endopeptidase activity	mitochondrion//integral component of membrane//intracellular//nucleus//membrane//delta DNA polymerase complex
Cluster-1223.4694	1702.94	1992.7	2198	2842.26	2309.3	2728.76	C6 finger domain protein [Aspergillus niger]	Aspergillus costaricaensis CBS 115574 C6 finger domain protein (BO79DRAFT_191451), mRNA	--	Anaphase-promoting complex APC subunit CDC26//Fungal Zn(2)-Cys(6) binuclear cluster domain//Fungal specific transcription factor domain	regulation of mitotic metaphase/anaphase transition//transcription, DNA-templated//regulation of transcription, DNA-templated//anaphase-promoting complex-dependent catabolic process	zinc ion binding//DNA-binding transcription factor activity, RNA polymerase II-specific//DNA binding	anaphase-promoting complex//nucleus
Cluster-1223.6894	5724.06	7445.81	9254.48	5184.58	4365.68	5315.43	hypothetical protein ASPTUDRAFT_27760 [Aspergillus tubingensis CBS 134.48]	Aspergillus costaricaensis CBS 115574 hypothetical protein (BO79DRAFT_285782), mRNA	Mitochondrial glycine transporter OS=Aspergillus niger (strain CBS 513.88 / FGSC A1513) OX=425011 GN=An01g07650 PE=3 SV=1	--	--	--	--
Cluster-1223.5559	1487	1269	1904.1	2320	2580.99	2646.27	G2-specific protein kinase NimA [Aspergillus niger]	Aspergillus niger contig An12c0270, genomic contig	G2-specific protein kinase nimA OS=Emericella nidulans (strain FGSC A4 / ATCC 38163 / CBS 112.46 / NRRL 194 / M139) OX=227321 GN=nimA PE=1 SV=1	Bacterial regulatory helix-turn-helix proteins, AraC family//Protein kinase domain//Baculovirus gp64 envelope glycoprotein family//TOBE domain//WW domain binding protein 11//Viral A-type inclusion protein repeat//Protein tyrosine and serine/threonine kinase	protein phosphorylation//modulation by virus of host process//RNA processing//viral process//regulation of transcription, DNA-templated//transmembrane transport	protein kinase activity//transmembrane transporter activity//DNA-binding transcription factor activity//ATP binding//sequence-specific DNA binding	viral envelope//transcription regulator complex//ATP-binding cassette (ABC) transporter complex
Cluster-1223.4070	1013	1410.99	1703.98	1074.93	1701	1523.66	F-box domain protein [Aspergillus luchuensis]	Aspergillus niger contig An01c0350, genomic contig	--	F-box-like//F-box domain//Oxaloacetate decarboxylase, gamma chain	sodium ion export across plasma membrane//sodium ion transport//pyruvate metabolic process//proline metabolic process//arginine metabolic process	oxaloacetate decarboxylase activity//sodium ion transmembrane transporter activity//protein binding	membrane
Cluster-1223.2384	66	126	63	380	1135	775	gamma-glutamylputrescine oxidoreductase [Aspergillus neoniger CBS 115656]	Aspergillus costaricaensis CBS 115574 gamma-glutamylputrescine oxidoreductase (BO79DRAFT_278311), partial mRNA	Putative Rieske 2Fe-2S iron-sulfur protein YhfW OS=Bacillus subtilis (strain 168) OX=224308 GN=yhfW PE=3 SV=1	FAD binding domain//Pyridine nucleotide-disulphide oxidoreductase//Flavin containing amine oxidoreductase//FAD dependent oxidoreductase//Rieske [2Fe-2S] domain//3-hydroxyacyl-CoA dehydrogenase, NAD binding domain	benzoate metabolic process//lysine catabolic process//tryptophan metabolic process//oxidation-reduction process//fatty acid biosynthetic process//valine catabolic process//fatty acid metabolic process//isoleucine catabolic process//leucine catabolic process	3-hydroxyacyl-CoA dehydrogenase activity//oxidoreductase activity//2 iron, 2 sulfur cluster binding//FAD binding	--
Cluster-1913.0	3	0	0	0	5	0	hypothetical protein AC631_00824 [Debaryomyces fabryi]	--	Tryptophan--tRNA ligase OS=Pseudomonas putida (strain ATCC 47054 / DSM 6125 / NCIMB 11950 / KT2440) OX=160488 GN=trpS PE=3 SV=1	tRNA synthetases class I (W and Y)//tRNA synthetases class I (K)	lysine biosynthetic process//tRNA aminoacylation for protein translation//lysyl-tRNA aminoacylation	ATP binding//aminoacyl-tRNA ligase activity//lysine-tRNA ligase activity//nucleotide binding	cytoplasm
Cluster-2142.0	850.75	1084.34	1209.33	1026.1	1266.62	1305.12	probable ribosomal protein L24.e.A, cytosolic [Fusarium fujikuroi]	Fusarium verticillioides 7600 60S ribosomal protein L24 (FVEG_01987), mRNA	60S ribosomal protein L24 OS=Neurospora crassa (strain ATCC 24698 / 74-OR23-1A / CBS 708.71 / DSM 1257 / FGSC 987) OX=367110 GN=rpl-24 PE=3 SV=1	5'-nucleotidase	nucleotide metabolic process	magnesium ion binding//nucleotide binding//5'-nucleotidase activity	cytoplasm
Cluster-1223.7684	1560	1435.02	1623	2073	1265	1713	armadillo repeat protein [Aspergillus eucalypticola CBS 122712]	Aspergillus neoniger CBS 115656 armadillo repeat protein (BO87DRAFT_85527), mRNA	Uncharacterized protein C26H5.04 OS=Schizosaccharomyces pombe (strain 972 / ATCC 24843) OX=284812 GN=SPAC26H5.04 PE=4 SV=3	Armadillo/beta-catenin-like repeat//HEAT repeat	--	protein binding	--
Cluster-1223.2922	377	452	521	533	366	540	DNA mismatch repair protein Msh6 [Aspergillus vadensis CBS 113365]	Aspergillus vadensis CBS 113365 DNA mismatch repair protein Msh6 (BO88DRAFT_401338), mRNA	DNA mismatch repair protein msh6 OS=Schizosaccharomyces pombe (strain 972 / ATCC 24843) OX=284812 GN=msh6 PE=1 SV=1	MutS domain II//MutS domain I//MutS domain III//MutS domain V//MutS family domain IV	mismatch repair	mismatched DNA binding//ATP binding	--
Cluster-1223.6830	135722	135218	232891	148680	42168.8	9144.87	oxidoreductase [Aspergillus vadensis CBS 113365]	Aspergillus niger contig An03c0180, genomic contig	Catalase OS=Homo sapiens OX=9606 GN=CAT PE=1 SV=3	FAD dependent oxidoreductase//Catalase//Tau and MAP protein, tubulin-binding repeat//Pyridine nucleotide-disulphide oxidoreductase//GMC oxidoreductase	tryptophan metabolic process//oxidation-reduction process//obsolete peroxidase reaction//methane metabolic process//response to oxidative stress	oxidoreductase activity//catalase activity//oxidoreductase activity, acting on CH-OH group of donors//tubulin binding//heme binding//flavin adenine dinucleotide binding	tubulin complex
Cluster-2189.0	0	0	0	0	8	0	PTS system N-acetylmuramic acid-specific EIIBC component [Beauveria bassiana D1-5]	--	Riboflavin transporter RfnT OS=Ochrobactrum anthropi (strain ATCC 49188 / DSM 6882 / JCM 21032 / NBRC 15819 / NCTC 12168) OX=439375 GN=rfnT PE=1 SV=1	Major Facilitator Superfamily	transmembrane transport	transmembrane transporter activity	--
Cluster-2175.0	6	1	4	3	16	7	hypothetical protein BO88DRAFT_51856 [Aspergillus vadensis CBS 113365]	Aspergillus vadensis CBS 113365 hypothetical protein (BO88DRAFT_51856), mRNA	--	--	--	--	--
Cluster-1076.0	5	4	4	6	7	12	DEAD/DEAH box DNA helicase [Aspergillus costaricaensis CBS 115574]	Aspergillus costaricaensis CBS 115574 DEAD/DEAH box DNA helicase (BO79DRAFT_263946), partial mRNA	ATP-dependent DNA helicase MER3 OS=Saccharomyces cerevisiae (strain ATCC 204508 / S288c) OX=559292 GN=HFM1 PE=1 SV=3	DEAD/DEAH box helicase//UvrD/REP helicase N-terminal domain//Type III restriction enzyme, res subunit//ATPase family associated with various cellular activities (AAA)	--	DNA binding//hydrolase activity//ATP binding//nucleic acid binding	--
Cluster-1223.4995	5126.37	3682.68	4286.83	6369.29	10048.8	7530.05	cofilin [Aspergillus awamori]	Aspergillus niger contig An14c0130, genomic contig	Cofilin OS=Gibberella zeae (strain PH-1 / ATCC MYA-4620 / FGSC 9075 / NRRL 31084) OX=229533 GN=COF1 PE=3 SV=2	NHR1 homology to TAF//Cofilin/tropomyosin-type actin-binding protein	regulation of transcription, DNA-templated	actin binding	--
Cluster-1223.1885	218	351	317	289	428	382	AAR2 domain protein [Aspergillus luchuensis]	Aspergillus neoniger CBS 115656 AAR2 domain protein (BO87DRAFT_374981), mRNA	--	CENP-A-nucleosome distal (CAD) centromere subunit, CENP-P//Heme exporter protein D (CcmD)//Olfactory marker protein	heme transport//cytochrome complex assembly//sensory perception of smell//CENP-A containing nucleosome assembly//signal transduction	--	integral component of membrane//chromosome, centromeric region
Cluster-1223.5166	564.05	529	596	1491.05	2159	1946	short chain dehydrogenase [Aspergillus taichungensis]	Aspergillus niger contig An15c0090, genomic contig	Type-1 glutamine synthetase 2 OS=Dictyostelium discoideum OX=44689 GN=glnA2 PE=1 SV=1	NAD dependent epimerase/dehydratase family//Tetrahydrofolate dehydrogenase/cyclohydrolase, NAD(P)-binding domain//3-hydroxyacyl-CoA dehydrogenase, NAD binding domain//Glutamine synthetase N-terminal domain//Glutamine synthetase, catalytic domain	glyoxylate metabolic process//lysine catabolic process//tryptophan metabolic process//folic acid-containing compound biosynthetic process//fatty acid metabolic process//fatty acid biosynthetic process//glutamine biosynthetic process//isoleucine catabolic process//leucine catabolic process//oxidation-reduction process//benzoate metabolic process//valine catabolic process//nitrogen compound metabol…	methylenetetrahydrofolate dehydrogenase (NADP+) activity//obsolete coenzyme binding//glutamate-ammonia ligase activity//catalytic activity//oxidoreductase activity//3-hydroxyacyl-CoA dehydrogenase activity	--
Cluster-1223.1210	1	1	0	0	24	7	--	Aspergillus niger contig An16c0130, genomic contig	--	--	--	--	--
Cluster-1223.7297	926	1125	997	2292.06	3515.86	3480.92	hypothetical protein BO87DRAFT_101362 [Aspergillus neoniger CBS 115656]	Aspergillus niger contig An02c0270, genomic contig	--	--	--	--	--
Cluster-1223.2810	243	129	206	146	267	214	O-methyltransferase [Aspergillus niger]	Aspergillus piperis CBS 112811 O-methyltransferase (BO85DRAFT_478134), mRNA	O-methyltransferase desB OS=Aspergillus desertorum OX=1810909 GN=desB PE=3 SV=1	O-methyltransferase domain//Dimerisation domain	--	O-methyltransferase activity//protein dimerization activity	--
Cluster-1223.1286	13	12	12	11	30	14	--	--	--	--	--	--	--
Cluster-1743.0	3	0	0	1	3	8	unnamed protein product [Aspergillus niger]	Aspergillus lacticoffeatus CBS 101883 hypothetical protein (BO96DRAFT_428607), partial mRNA	--	Mycotoxin biosynthesis protein UstYa	mycotoxin biosynthetic process	--	--
Cluster-1223.3710	71	67	69	66	126	135	hypothetical protein BO83DRAFT_171445 [Aspergillus eucalypticola CBS 122712]	Aspergillus niger contig An08c0130, genomic contig	--	--	--	--	--
Cluster-1223.8789	4	8	14	8	22	9	hypothetical protein BO83DRAFT_77368 [Aspergillus eucalypticola CBS 122712]	Aspergillus eucalypticola CBS 122712 hypothetical protein (BO83DRAFT_77385), mRNA	--	--	--	--	--
Cluster-1223.4392	2050	1715	1880	1135.33	1614	1346.75	hypothetical protein ASPTUDRAFT_116370 [Aspergillus tubingensis CBS 134.48]	Aspergillus niger contig An01c0100, genomic contig	NifU-like protein C1709.19c OS=Schizosaccharomyces pombe (strain 972 / ATCC 24843) OX=284812 GN=SPBC1709.19c PE=3 SV=1	NifU-like domain	iron-sulfur cluster assembly	iron-sulfur cluster binding//iron ion binding	--
Cluster-1223.4214	516	358	444	426	719	564	hypothetical protein ASPTUDRAFT_25773 [Aspergillus tubingensis CBS 134.48]	Aspergillus piperis CBS 112811 secretory pathway protein Ssp120 (BO85DRAFT_426710), mRNA	Uncharacterized calcium-binding protein C613.03 OS=Schizosaccharomyces pombe (strain 972 / ATCC 24843) OX=284812 GN=SPCC613.03 PE=3 SV=1	EF hand//EF-hand domain pair//EF-hand domain	--	calcium ion binding	--
Cluster-1223.4252	2624	3388	5599	1105	930	1475	hypothetical protein ASPTUDRAFT_28398 [Aspergillus tubingensis CBS 134.48]	Aspergillus costaricaensis CBS 115574 hypothetical protein (BO79DRAFT_211116), mRNA	Heat shock protein 42 OS=Saccharomyces cerevisiae (strain ATCC 204508 / S288c) OX=559292 GN=HSP42 PE=1 SV=1	--	--	--	--
Cluster-1775.1	0	0	0	0	10	0	--	--	--	--	--	--	--
Cluster-1327.0	1	4	5	17	49	39	NAD(P)-binding protein [Aspergillus costaricaensis CBS 115574]	Aspergillus neoniger CBS 115656 NAD(P)-binding protein (BO87DRAFT_448901), mRNA	3-hydroxyacyl-CoA dehydrogenase-like protein LAM1 OS=Cochliobolus heterostrophus (strain C4 / ATCC 48331 / race T) OX=665024 GN=LAM1 PE=3 SV=1	3-hydroxyacyl-CoA dehydrogenase, NAD binding domain//NAD-dependent glycerol-3-phosphate dehydrogenase N-terminus//Strictosidine synthase//NHL repeat//3-hydroxyacyl-CoA dehydrogenase, C-terminal domain	valine catabolic process//oxidation-reduction process//biosynthetic process//benzoate metabolic process//indole biosynthetic process//fatty acid metabolic process//fatty acid biosynthetic process//lysine catabolic process//terpenoid biosynthetic process//tryptophan metabolic process//leucine catabolic process//isoleucine catabolic process//glycerol-3-phosphate catabolic process	oxidoreductase activity//3-hydroxyacyl-CoA dehydrogenase activity//strictosidine synthase activity//NAD binding//oxidoreductase activity, acting on the CH-OH group of donors, NAD or NADP as acceptor//protein binding	--
Cluster-1223.4976	3541	3493	4468	3192	2955	3200	sphinganine-1-phosphate aldolase BST1 [Aspergillus indologenus CBS 114.80]	Aspergillus neoniger CBS 115656 sphinganine-1-phosphate aldolase Bst1 (BO87DRAFT_376423), mRNA	Sphingosine-1-phosphate lyase OS=Saccharomyces cerevisiae (strain ATCC 204508 / S288c) OX=559292 GN=DPL1 PE=1 SV=1	Pyridoxal-dependent decarboxylase conserved domain//Aminotransferase class I and II	carboxylic acid metabolic process//biosynthetic process	carboxy-lyase activity//pyridoxal phosphate binding	--
Cluster-1223.5883	571	605	776	422	375	467	hypothetical protein CDV57_01877 [Aspergillus fumigatus]	Aspergillus costaricaensis CBS 115574 DNA replication licensing factor Mcm3 (BO79DRAFT_206698), mRNA	DNA replication licensing factor mcm3 OS=Schizosaccharomyces pombe (strain 972 / ATCC 24843) OX=284812 GN=mcm3 PE=1 SV=2	ATPase family associated with various cellular activities (AAA)//MCM P-loop domain	DNA replication initiation	DNA binding//ATPase activity//ATP binding	--
Cluster-1223.8074	2012	1619.31	2195	3262	3353	3298	cysteine proteinase [Aspergillus costaricaensis CBS 115574]	Aspergillus vadensis CBS 113365 ubiquitin C-terminal hydrolase (BO88DRAFT_400578), mRNA	Ubiquitin carboxyl-terminal hydrolase 16 OS=Emericella nidulans (strain FGSC A4 / ATCC 38163 / CBS 112.46 / NRRL 194 / M139) OX=227321 GN=ubp16 PE=3 SV=1	Ubiquitin carboxyl-terminal hydrolase	protein deubiquitination	thiol-dependent ubiquitinyl hydrolase activity	--
Cluster-422.0	0	0	2	0	16	0	hypothetical protein FOCG_05598 [Fusarium oxysporum f. sp. radicis-lycopersici 26381]	Fusarium fujikuroi IMI 58289 draft genome, chromosome FFUJ_chr09	--	--	--	--	--
Cluster-1223.8188	350	351	414	406	461	558	hypothetical protein BO87DRAFT_359356 [Aspergillus neoniger CBS 115656]	Aspergillus neoniger CBS 115656 hypothetical protein (BO87DRAFT_359356), mRNA	--	Oxoglutarate and iron-dependent oxygenase degradation C-term	oxidation-reduction process	L-ascorbic acid binding//iron ion binding//2-oxoglutarate-dependent dioxygenase activity	--
Cluster-1223.730	17	28	52	27	61	45	hypothetical protein ASPTUDRAFT_849609 [Aspergillus tubingensis CBS 134.48]	Aspergillus niger contig An12c0280, genomic contig	--	--	--	--	--
Cluster-1223.7105	890	1011	1260	1717.13	1216	2004.88	GATA transcription factor LreA [Aspergillus niger]	Aspergillus costaricaensis CBS 115574 GATA transcription factor LreA (BO79DRAFT_166455), mRNA	White collar 1 protein OS=Neurospora crassa (strain ATCC 24698 / 74-OR23-1A / CBS 708.71 / DSM 1257 / FGSC 987) OX=367110 GN=wc-1 PE=1 SV=2	PAS fold//GATA zinc finger//PAS fold//PAS fold	regulation of transcription, DNA-templated	zinc ion binding//protein binding//sequence-specific DNA binding	--
Cluster-1223.2142	5	3	2	0	12	3	--	--	--	--	--	--	--
Cluster-1223.5712	1585	1547	1748.82	751	1111	1147	50S ribosomal protein L13 [Aspergillus eucalypticola CBS 122712]	Aspergillus piperis CBS 112811 50S ribosomal protein L13 (BO85DRAFT_447894), mRNA	54S ribosomal protein L23, mitochondrial OS=Saccharomyces cerevisiae (strain ATCC 204508 / S288c) OX=559292 GN=MRPL23 PE=1 SV=1	Ribosomal protein L13	ribosome biogenesis//translation	structural constituent of ribosome	ribosome
Cluster-1854.0	3	3	19	7	2	2	hypothetical protein BO79DRAFT_271421 [Aspergillus costaricaensis CBS 115574]	Aspergillus costaricaensis CBS 115574 hypothetical protein (BO79DRAFT_271421), partial mRNA	--	Ferrous iron transport protein B//bZIP transcription factor//Mitoribosomal protein mL52	mitochondrial translation//regulation of transcription, DNA-templated//ribosome biogenesis	DNA-binding transcription factor activity//structural constituent of ribosome//GTP binding	transcription regulator complex//ribosome//mitochondrial large ribosomal subunit
Cluster-1223.3469	43	54	70	40	161	97	hypothetical protein ASPBRDRAFT_46950 [Aspergillus brasiliensis CBS 101740]	Aspergillus niger contig An17c0080, genomic contig	--	--	--	--	--
Cluster-2076.0	1	6	3	4	5	0	hypothetical protein BO87DRAFT_320091 [Aspergillus neoniger CBS 115656]	Aspergillus neoniger CBS 115656 hypothetical protein (BO87DRAFT_320091), partial mRNA	Fumagillin beta-trans-bergamotene synthase af520 OS=Neosartorya fumigata (strain ATCC MYA-4609 / Af293 / CBS 101355 / FGSC A1100) OX=330879 GN=af520 PE=1 SV=1	UbiA prenyltransferase family	--	transferase activity, transferring alkyl or aryl (other than methyl) groups	integral component of membrane
Cluster-1223.5757	1580	2290	2611	1178.25	332	658	salicylate hydroxylase [Aspergillus niger]	Aspergillus neoniger CBS 115656 salicylate hydroxylase (BO87DRAFT_328352), mRNA	FAD-dependent monooxygenase orf3 OS=Aspergillus niger (strain CBS 513.88 / FGSC A1513) OX=425011 GN=orf3 PE=3 SV=1	FAD binding domain//Plant antimicrobial peptide//Pyridine nucleotide-disulphide oxidoreductase//FAD dependent oxidoreductase//Squalene epoxidase//3-hydroxyacyl-CoA dehydrogenase, NAD binding domain	benzoate metabolic process//oxidation-reduction process//valine catabolic process//lysine catabolic process//terpenoid biosynthetic process//tryptophan metabolic process//steroid biosynthetic process//fatty acid biosynthetic process//defense response to fungus//fatty acid metabolic process//isoleucine catabolic process//leucine catabolic process	3-hydroxyacyl-CoA dehydrogenase activity//oxidoreductase activity//FAD binding//flavin adenine dinucleotide binding//squalene monooxygenase activity	integral component of membrane
Cluster-1223.3113	361.38	380	407	687	576	597	hypothetical protein ASPTUDRAFT_194283 [Aspergillus tubingensis CBS 134.48]	Aspergillus eucalypticola CBS 122712 C-x8-C-x5-C-x3-H zinc finger protein (BO83DRAFT_376576), mRNA	--	--	--	--	--
Cluster-2039.0	1	0	1	4	4	4	hypothetical protein ASPNIDRAFT_42969 [Aspergillus niger]	Aspergillus costaricaensis CBS 115574 hypothetical protein (BO79DRAFT_149164), partial mRNA	--	--	--	--	--
Cluster-1223.3478	75	51.98	51	188.47	349.98	319	FAD binding domain protein [Aspergillus costaricaensis CBS 115574]	Aspergillus costaricaensis CBS 115574 FAD binding domain protein (BO79DRAFT_240234), partial mRNA	Uncharacterized oxidoreductase C1739.08c OS=Schizosaccharomyces pombe (strain 972 / ATCC 24843) OX=284812 GN=SPCC1739.08c PE=3 SV=1	--	--	--	--
Cluster-1223.5430	2820	2137.95	1430	6224	7977.16	9065.11	C6 transcription factor [Aspergillus niger]	Aspergillus piperis CBS 112811 C6 transcription factor (BO85DRAFT_299525), mRNA	Alcohol dehydrogenase 1 OS=Candida albicans OX=5476 GN=ADH1 PE=1 SV=1	Cytochrome b559, alpha (gene psbE) and beta (gene psbF)subunits//Tumour suppressor protein//Fungal Zn(2)-Cys(6) binuclear cluster domain//Zinc-binding dehydrogenase//Alcohol dehydrogenase GroES-like domain	photosynthesis//lysosome localization//regulation of transcription, DNA-templated//oxidation-reduction process	zinc ion binding//DNA-binding transcription factor activity, RNA polymerase II-specific	nucleus
Cluster-1702.0	18	19	17	15	17	37	fatty acid synthase S-acetyltransferase [Aspergillus piperis CBS 112811]	Aspergillus piperis CBS 112811 fatty acid synthase S-acetyltransferase (BO85DRAFT_230017), mRNA	Highly reducing polyketide synthase gloL OS=Glarea lozoyensis (strain ATCC 20868 / MF5171) OX=1116229 GN=gloL PE=1 SV=1	NAD dependent epimerase/dehydratase family//Alcohol dehydrogenase GroES-like domain//Zinc-binding dehydrogenase	oxidation-reduction process	catalytic activity//obsolete coenzyme binding	--
Cluster-1223.8185	371	344.99	431	384	421	498.25	hypothetical protein BO83DRAFT_432494 [Aspergillus eucalypticola CBS 122712]	Aspergillus niger contig An16c0240, genomic contig	--	--	--	--	--
Cluster-1223.6412	2031	2403	3193	1997	2105	2267	RabGAP/TBC [Aspergillus costaricaensis CBS 115574]	Aspergillus niger contig An02c0460, genomic contig	Dimethyladenosine transferase OS=Schizosaccharomyces pombe (strain 972 / ATCC 24843) OX=284812 GN=dim1 PE=3 SV=1	Methyltransferase domain//Transcription factor IIA, alpha/beta subunit//Methyltransferase small domain//O-methyltransferase domain//ubiE/COQ5 methyltransferase family//Putative methyltransferase	transcription initiation from RNA polymerase II promoter//tRNA modification//tRNA processing//RNA modification	methyltransferase activity//O-methyltransferase activity//tRNA (guanine-N7-)-methyltransferase activity	transcription factor TFIIA complex
Cluster-1223.5612	1440	1288	1713	2152	2805	2908.09	membrane protein TMS1 [Aspergillus neoniger CBS 115656]	Aspergillus neoniger CBS 115656 membrane protein TMS1 (BO87DRAFT_378071), mRNA	Membrane protein TMS1 OS=Saccharomyces cerevisiae (strain ATCC 204508 / S288c) OX=559292 GN=TMS1 PE=1 SV=1	Serine incorporator (Serinc)//Elongation factor Tu domain 2	--	GTP binding	membrane
Cluster-1223.1180	35	20	11	77	123	215	LIM domain protein [Aspergillus niger]	Aspergillus piperis CBS 112811 vitamin H transporter (BO85DRAFT_129070), mRNA	MFS transporter prlL OS=Fungal sp. (strain NRRL 50135) OX=1547289 GN=prlL PE=3 SV=1	Major Facilitator Superfamily//Sugar (and other) transporter//Ribosomal protein S6	transmembrane transport//ribosome biogenesis//translation	structural constituent of ribosome//rRNA binding//transmembrane transporter activity	ribosome//integral component of membrane
Cluster-1223.2859	89	114	46	402	401	508	hypothetical protein ASPNIDRAFT_38784 [Aspergillus niger]	Aspergillus eucalypticola CBS 122712 tannase and feruloyl esterase (BO83DRAFT_146501), mRNA	Probable feruloyl esterase ARB_07085 OS=Arthroderma benhamiae (strain ATCC MYA-4681 / CBS 112371) OX=663331 GN=ARB_07085 PE=1 SV=1	--	--	--	--
Cluster-1223.7053	19168.8	15581.2	11036.8	9740.28	23496.8	14229.6	hypothetical protein ASPFODRAFT_48061 [Aspergillus luchuensis CBS 106.47]	Aspergillus niger contig An12c0340, genomic contig	Oxidase ustYa OS=Aspergillus flavus (strain ATCC 200026 / FGSC A1120 / NRRL 3357 / JCM 12722 / SRRC 167) OX=332952 GN=ustYa PE=1 SV=1	Mycotoxin biosynthesis protein UstYa//Retinal tissue protein	transcription, DNA-templated//mycotoxin biosynthetic process	--	DRM complex
Cluster-1223.393	11	10	9	60	20	70	MFS sugar transporter [Aspergillus eucalypticola CBS 122712]	Aspergillus costaricaensis CBS 115574 MFS sugar transporter (BO79DRAFT_228917), partial mRNA	White-opaque regulator 2 OS=Candida albicans (strain SC5314 / ATCC MYA-2876) OX=237561 GN=WOR2 PE=1 SV=1	Fungal Zn(2)-Cys(6) binuclear cluster domain//Selenoprotein S (SelS)	regulation of transcription, DNA-templated//intracellular protein transport	zinc ion binding//DNA-binding transcription factor activity, RNA polymerase II-specific	integral component of endoplasmic reticulum membrane//nucleus
Cluster-1223.569	16	14	6	16	32	24	reverse transcriptase, partial [Aspergillus kawachii IFO 4308]	--	--	--	--	--	--
Cluster-1223.6749	8982.99	8862.82	9680.88	7849.38	5788.46	7372.42	Pkinase-domain-containing protein [Aspergillus costaricaensis CBS 115574]	Aspergillus niger contig An07c0220, genomic contig	Serine/threonine-protein kinase srk1 OS=Schizosaccharomyces pombe (strain 972 / ATCC 24843) OX=284812 GN=srk1 PE=1 SV=1	Protein kinase domain//Protein tyrosine and serine/threonine kinase	protein phosphorylation	ATP binding//protein kinase activity	--
Cluster-1223.8596	284	86	123	108	105	176	protopectinase-AS [Aspergillus awamori]	Aspergillus neoniger CBS 115656 endo-polygalacturonase A pgaA (BO87DRAFT_332695), mRNA	Probable endopolygalacturonase A OS=Aspergillus kawachii (strain NBRC 4308) OX=1033177 GN=pgaA PE=3 SV=1	Glycosyl hydrolases family 28	starch metabolic process//carbohydrate metabolic process//sucrose metabolic process	polygalacturonase activity	--
Cluster-168.0	0	0	0	0	4	0	--	--	--	Nucleotidyltransferase domain	--	nucleotidyltransferase activity	--
Cluster-1223.5004	7273	10748	7323	5633	2661	5781	hypothetical protein BO87DRAFT_388090 [Aspergillus neoniger CBS 115656]	Aspergillus costaricaensis CBS 115574 hypothetical protein (BO79DRAFT_181169), mRNA	--	--	--	--	--
Cluster-1223.4746	2028	2088	3067	2071	1532	2068	hypothetical protein BO88DRAFT_402028 [Aspergillus vadensis CBS 113365]	Aspergillus neoniger CBS 115656 hypothetical protein (BO87DRAFT_461262), mRNA	Transmembrane GTPase fzo1 OS=Schizosaccharomyces pombe (strain 972 / ATCC 24843) OX=284812 GN=fzo1 PE=3 SV=1	Threonylcarbamoyl adenosine biosynthesis protein TsaE//50S ribosome-binding GTPase//RsgA GTPase//Sigma-54 interaction domain//Interferon-inducible GTPase (IIGP)//Elongation factor Tu GTP binding domain	tRNA threonylcarbamoyladenosine modification//regulation of transcription, DNA-templated	GTPase activity//transcription factor binding//GTP binding//ATP binding	transcription regulator complex//membrane
Cluster-331.0	0	0	0	0	5	1	--	Aspergillus piperis CBS 112811 hypothetical protein (BO85DRAFT_452164), mRNA	--	--	--	--	--
Cluster-1223.7408	1226	975	953	2221	2994	3156.91	hypothetical protein ASPTUDRAFT_121571 [Aspergillus tubingensis CBS 134.48]	Aspergillus niger contig An10c0050, genomic contig	Zinc-type alcohol dehydrogenase-like protein C1773.06c OS=Schizosaccharomyces pombe (strain 972 / ATCC 24843) OX=284812 GN=SPBC1773.06c PE=3 SV=1	Zinc-binding dehydrogenase	oxidation-reduction process	--	--
Cluster-1223.8418	52	2.99	31.65	5	145.65	81.07	cell wall-associated hydrolase [Glomus cerebriforme]	Tulasnella sp. CLM417 large subunit ribosomal RNA gene, partial sequence; mitochondrial	Uncharacterized protein ORF91 OS=Phalaenopsis aphrodite subsp. formosana OX=308872 PE=4 SV=1	--	--	--	--
Cluster-2184.0	3	5	3	1	0	1	hypothetical protein ASPTUDRAFT_630878 [Aspergillus tubingensis CBS 134.48]	Aspergillus vadensis CBS 113365 hypothetical protein (BO88DRAFT_221566), mRNA	--	--	--	--	--
Cluster-1223.189	12	5	9	16	47	33	pyruvate carboxylase [Aspergillus luchuensis]	Aspergillus eucalypticola CBS 122712 hypothetical protein (BO83DRAFT_443701), partial mRNA	--	--	--	--	--
Cluster-1223.743	5	2	1	0	2	1	--	Aspergillus niger contig An08c0130, genomic contig	--	--	--	--	--
Cluster-1223.5358	1796	2657	2668	2248	1601	2403	hypothetical protein BO88DRAFT_329813 [Aspergillus vadensis CBS 113365]	Aspergillus costaricaensis CBS 115574 hypothetical protein (BO79DRAFT_243128), mRNA	--	Alpha amylase inhibitor	--	alpha-amylase inhibitor activity	--
Cluster-1223.2776	54	40	54	44	76	84	hypothetical protein BO83DRAFT_381675 [Aspergillus eucalypticola CBS 122712]	Aspergillus niger clone AXAS105-H04, complete sequence	--	--	--	--	--
Cluster-1223.2722	37	44	50	29	68.94	50	hypothetical protein BO88DRAFT_469436 [Aspergillus vadensis CBS 113365]	Aspergillus vadensis CBS 113365 hypothetical protein (BO88DRAFT_469436), partial mRNA	--	Pardaxin	--	--	extracellular region
Cluster-1223.1751	111	120	40	252	270	257	tat pathway signal sequence domain-containing protein [Aspergillus luchuensis]	Aspergillus niger contig An18c0020, genomic contig	Hydrolase tropI OS=Talaromyces stipitatus (strain ATCC 10500 / CBS 375.48 / QM 6759 / NRRL 1006) OX=441959 GN=tropI PE=3 SV=1	Dienelactone hydrolase family//Chlorophyllase//Oligogalacturonate lyase//Dipeptidyl peptidase IV (DPP IV) N-terminal region//WD repeat binding protein EZH2	protein methylation//pectin catabolic process//lysine catabolic process//proteolysis//chlorophyll catabolic process//chlorophyll metabolic process	chlorophyllase activity//oligogalacturonide lyase activity//hydrolase activity//histone-lysine N-methyltransferase activity	--
Cluster-1223.5481	1463	1814	2544	1959	1169	1658	potassium ion transporter [Aspergillus niger]	Aspergillus neoniger CBS 115656 potassium ion transporter (BO87DRAFT_177718), mRNA	High-affinity potassium transport protein OS=Saccharomyces cerevisiae (strain ATCC 204508 / S288c) OX=559292 GN=TRK1 PE=1 SV=1	Vps54-like protein//Cation transport protein	cation transport//transmembrane transport//retrograde transport, endosome to Golgi	cation transmembrane transporter activity	--
Cluster-1151.0	2	3	0	4	0	3	LOW QUALITY PROTEIN: alpha-L-arabinofuranosidase E [Aspergillus luchuensis]	Aspergillus costaricaensis CBS 115574 glycoside hydrolase (BO79DRAFT_277606), partial mRNA	Probable alpha-L-arabinofuranosidase A OS=Emericella nidulans (strain FGSC A4 / ATCC 38163 / CBS 112.46 / NRRL 194 / M139) OX=227321 GN=abfA PE=3 SV=1	Alpha-L-arabinofuranosidase C-terminal domain	nucleotide metabolic process//L-arabinose metabolic process//carbohydrate metabolic process	alpha-L-arabinofuranosidase activity	--
Cluster-1424.0	4	6	4	2	8	8	--	Aspergillus niger contig An09c0090, genomic contig	--	--	--	--	--
Cluster-1223.6316	398.87	419.91	379.69	492.97	1018.69	826.04	hypothetical protein ASPFODRAFT_51852 [Aspergillus luchuensis CBS 106.47]	Aspergillus vadensis CBS 113365 triacylglycerol lipase (BO88DRAFT_408749), mRNA	Lipase 2 OS=Saccharomyces cerevisiae (strain ATCC 204508 / S288c) OX=559292 GN=TGL2 PE=1 SV=1	Lecithin:cholesterol acyltransferase//Palmitoyl protein thioesterase//PGAP1-like protein//Lipase (class 2)	lipid metabolic process//obsolete acyl-carrier-protein biosynthetic process	hydrolase activity, acting on ester bonds//hydrolase activity//palmitoyl hydrolase activity//O-acyltransferase activity	--
Cluster-1223.6478	1615	1299	1411.84	1767.99	2233	1995	translocon-associated protein, alpha subunit [Aspergillus costaricaensis CBS 115574]	Aspergillus niger contig An15c0220, genomic contig	Aprataxin-like protein OS=Schizosaccharomyces pombe (strain 972 / ATCC 24843) OX=284812 GN=hnt3 PE=1 SV=1	Translocon-associated protein (TRAP), alpha subunit	--	--	endoplasmic reticulum membrane
Cluster-1223.640	0	0	0	6	23	4	--	--	--	NF-X1 type zinc finger	regulation of transcription, DNA-templated	DNA-binding transcription factor activity//zinc ion binding	transcription regulator complex//nucleus
Cluster-1223.5554	1962	2709	3286	2300	1536.98	1652	ribosomal biogenesis protein Gar2 [Aspergillus niger]	Aspergillus vadensis CBS 113365 hypothetical protein (BO88DRAFT_401559), mRNA	Uncharacterized RNA-binding protein C1827.05c OS=Schizosaccharomyces pombe (strain 972 / ATCC 24843) OX=284812 GN=SPCC1827.05c PE=4 SV=1	Survival motor neuron protein (SMN)//HNH endonuclease//RNA recognition motif. (a.k.a. RRM, RBD, or RNP domain)	mRNA processing	endonuclease activity//nucleic acid binding//RNA binding	nucleus//cytoplasm
Cluster-1223.5089	1214	962	1087	605	379	502	phospholipase A2 [Aspergillus niger]	Aspergillus neoniger CBS 115656 phospholipase A2 (BO87DRAFT_375157), mRNA	Cytosolic phospholipase A2 delta OS=Mus musculus OX=10090 GN=Pla2g4d PE=1 SV=3	NgoPII restriction endonuclease//BNIP3//Lysophospholipase catalytic domain	phospholipid catabolic process//DNA restriction-modification system//positive regulation of apoptotic process//DNA catabolic process	type II site-specific deoxyribonuclease activity//phospholipase activity//DNA binding	integral component of membrane//mitochondrial envelope//type II site-specific deoxyribonuclease complex
Cluster-1223.8733	82	31	44	29	36	31	C6 transcription factor [Aspergillus niger]	Aspergillus neoniger CBS 115656 hypothetical protein (BO87DRAFT_346280), mRNA	Notoamide biosynthesis transcriptional activator notL' OS=Aspergillus versicolor OX=46472 GN=notL' PE=1 SV=1	Fungal specific transcription factor domain//Telomeric single stranded DNA binding POT1/CDC13//Neutral trehalase Ca2+ binding domain	trehalose catabolic process//sucrose metabolic process//transcription, DNA-templated//trehalose metabolic process//telomere maintenance//starch metabolic process	DNA binding//calcium ion binding//alpha,alpha-trehalase activity//zinc ion binding	nucleus//cytoplasm//nuclear chromosome, telomeric region
Cluster-1223.8603	42	49	64	81	100	114	hypothetical protein ASPFODRAFT_614951 [Aspergillus luchuensis CBS 106.47]	Aspergillus piperis CBS 112811 hypothetical protein (BO85DRAFT_141372), mRNA	Vacuolar protein sorting-associated protein 51 homolog OS=Dictyostelium discoideum OX=44689 GN=vps51 PE=3 SV=1	Golgi transport complex subunit 5//Cell cycle exit and neuronal differentiation protein 1//Dor1-like family	intra-Golgi vesicle-mediated transport//cerebellum development//neuron differentiation	--	Golgi transport complex
Cluster-1223.6370	3100.97	2967.99	3741.03	2862	3069	3674.45	hypothetical protein ASPTUDRAFT_114835 [Aspergillus tubingensis CBS 134.48]	Aspergillus niger contig An02c0020, genomic contig	Diphosphoinositol polyphosphate phosphohydrolase aps1 OS=Schizosaccharomyces pombe (strain 972 / ATCC 24843) OX=284812 GN=aps1 PE=1 SV=1	NUDIX domain	--	hydrolase activity	--
Cluster-1223.5644	17975	24086.8	28968	17553.2	7814	12578	hypothetical protein ASPTUDRAFT_112071 [Aspergillus tubingensis CBS 134.48]	Aspergillus niger contig An18c0120, genomic contig	Serine palmitoyltransferase 2 OS=Schizosaccharomyces pombe (strain 972 / ATCC 24843) OX=284812 GN=lcb2 PE=3 SV=1	Beta-eliminating lyase//Ribosomal L32p protein family//GcpE protein//Endomembrane protein 70//Aminotransferase class I and II//Hydrogenase/urease nickel incorporation, metallochaperone, hypA//Calcineurin-like phosphoesterase	biosynthetic process//oxidation-reduction process//ribosome biogenesis//terpenoid biosynthetic process//translation//protein maturation//cellular amino acid metabolic process	lyase activity//nickel cation binding//pyridoxal phosphate binding//4-hydroxy-3-methylbut-2-en-1-yl diphosphate synthase activity//structural constituent of ribosome//hydrolase activity	large ribosomal subunit//integral component of membrane//ribosome
Cluster-1223.4416	2020	2501	2172.01	1773	1604	1680.02	membrane bound cation transporter [Aspergillus costaricaensis CBS 115574]	Aspergillus neoniger CBS 115656 membrane bound cation transporter (BO87DRAFT_376152), mRNA	Vacuolar calcium ion transporter OS=Saccharomyces cerevisiae (strain ATCC 204508 / S288c) OX=559292 GN=VCX1 PE=1 SV=1	Sodium/calcium exchanger protein	transmembrane transport	--	integral component of membrane
Cluster-1223.5986	3	0	1	3	1	0	--	Aspergillus eucalypticola CBS 122712 heavy metal translocatin (BO83DRAFT_106165), mRNA	--	--	--	--	--
Cluster-2042.0	3	3	6	3	9	10	hypothetical protein BO79DRAFT_216161 [Aspergillus costaricaensis CBS 115574]	Aspergillus eucalypticola CBS 122712 hypothetical protein (BO83DRAFT_426601), partial mRNA	--	--	--	--	--
Cluster-1223.3788	1109	1110	1345	1839	1397	1778	conserved leucine-rich repeat protein [Aspergillus niger]	Aspergillus neoniger CBS 115656 leucine-rich repeat protein (BO87DRAFT_334655), mRNA	Cullin-associated NEDD8-dissociated protein 1, C-terminal part OS=Emericella nidulans (strain FGSC A4 / ATCC 38163 / CBS 112.46 / NRRL 194 / M139) OX=227321 GN=candA-C PE=1 SV=1	Ceramide synthase regulator//Signal recognition particle, alpha subunit, N-terminal//HEAT repeat//TAF6 C-terminal HEAT repeat domain//Leucine Rich repeat//Kp4//Leucine Rich Repeat//Leucine rich repeat//Flagellar protein FliS//Trp repressor protein//Armadillo/beta-catenin-like repeat	intracellular protein transport//transcription initiation from RNA polymerase II promoter//regulation of transcription, DNA-templated//pathogenesis//bacterial-type flagellum assembly//cellular calcium ion homeostasis	GTPase activity//DNA-binding transcription factor activity//enzyme regulator activity//GTP binding//signal recognition particle binding//protein binding	signal recognition particle, endoplasmic reticulum targeting//extracellular region//signal recognition particle receptor complex//integral component of endoplasmic reticulum membrane//transcription regulator complex
Cluster-1223.2652	157	113	90	148.01	253	165	uncharacterized hydrolase C22A12.06c [Aspergillus awamori]	Aspergillus niger contig An04c0370, genomic contig	--	--	--	--	--
Cluster-1223.6559	971	925	756	1527	2529.97	3624.37	hypothetical protein BO88DRAFT_385225 [Aspergillus vadensis CBS 113365]	Aspergillus niger contig An08c0220, genomic contig	Probable NADP-dependent mannitol dehydrogenase OS=Yarrowia lipolytica (strain CLIB 122 / E 150) OX=284591 GN=YALI0B16192g PE=1 SV=1	Fungal specific transcription factor domain//Patatin-like phospholipase	transcription, DNA-templated//lipid metabolic process	DNA binding//zinc ion binding	nucleus
Cluster-1223.4078	599	428	626	1071	1288.66	1084	hypothetical protein ASPTUDRAFT_127626 [Aspergillus tubingensis CBS 134.48]	Aspergillus niger contig An04c0110, genomic contig	Carotenoid isomerooxygenase OS=Galleria mellonella OX=7137 GN=ninaB PE=1 SV=1	Retinal pigment epithelial membrane protein//Fungal Zn(2)-Cys(6) binuclear cluster domain//F-box-like//CHC2 zinc finger	DNA replication//transcription, DNA-templated//DNA replication, synthesis of RNA primer//regulation of transcription, DNA-templated//oxidation-reduction process	zinc ion binding//DNA primase activity//DNA-binding transcription factor activity, RNA polymerase II-specific//protein binding//DNA binding//oxidoreductase activity, acting on single donors with incorporation of molecular oxygen, incorporation of two atoms of oxygen	replication fork//nucleolus//nucleus
Cluster-1519.1	0	2	3	1	1	0	hypothetical protein BDQ94DRAFT_163730 [Aspergillus welwitschiae]	Aspergillus neoniger CBS 115656 hypothetical protein (BO87DRAFT_388159), partial mRNA	--	--	--	--	--
Cluster-1223.7741	205	137	177	283	409	546	cytochrome P450 ClCP1 [Aspergillus costaricaensis CBS 115574]	Aspergillus piperis CBS 112811 cytochrome P450 ClCP1 (BO85DRAFT_411547), mRNA	Probable rhamnogalacturonase E OS=Aspergillus niger OX=5061 GN=rhgE PE=3 SV=1	RING-H2 zinc finger domain//Phosphoinositide 3-kinase gamma adapter protein p101 subunit//Cytochrome P450//Glycosyl hydrolases family 28//Glycerol-3-phosphate acyltransferase	starch metabolic process//phospholipid biosynthetic process//sucrose metabolic process//carbohydrate metabolic process//oxidation-reduction process	1-phosphatidylinositol-3-kinase regulator activity//heme binding//acyl-phosphate glycerol-3-phosphate acyltransferase activity//polygalacturonase activity//zinc ion binding//oxidoreductase activity, acting on paired donors, with incorporation or reduction of molecular oxygen//iron ion binding	phosphatidylinositol 3-kinase complex, class IB//plasma membrane
Cluster-1223.5337	1616	2908.84	3653.19	5299.87	13274.6	6355.05	tRNA pseudouridine synthase [Aspergillus luchuensis]	Aspergillus eucalypticola CBS 122712 tRNA pseudouridine synthase (BO83DRAFT_122257), mRNA	tRNA pseudouridine synthase 1 OS=Schizosaccharomyces pombe (strain 972 / ATCC 24843) OX=284812 GN=pus1 PE=1 SV=1	tRNA pseudouridine synthase//Uso1 / p115 like vesicle tethering protein, C terminal region//Erythromycin resistance leader peptide	RNA modification//response to antibiotic//intracellular protein transport//vesicle-mediated transport//pseudouridine synthesis	RNA binding//pseudouridine synthase activity	--
Cluster-1223.6437	6313.97	5616	6885.72	6654	7557.01	6092.98	phosphoglycerate mutase, 2,3-bisphosphoglycerate-independent [Aspergillus ellipticus CBS 707.79]	Aspergillus vadensis CBS 113365 phosphoglycerate mutase, 2,3-bisphosphoglycerate-independent (BO88DRAFT_199844), mRNA	2,3-bisphosphoglycerate-independent phosphoglycerate mutase OS=Onchocerca volvulus OX=6282 GN=ipgm-1 PE=1 SV=1	RNA polymerase II transcription mediator complex subunit 9//MazG-like family//Metalloenzyme superfamily//Myosin-like coiled-coil protein//Nucleopolyhedrovirus P10 protein//Endoplasmic reticulum protein ERp29, C-terminal domain//Sulfatase//F-box domain//Initiation control protein YabA//ABC transporter C-terminal domain//TolA binding protein trimerisation//BPG-independent PGAM N-terminus (iPGM_N)//…	DNA replication//glycolytic process//protein trimerization//cell division//nucleoside triphosphate catabolic process//chromosome segregation//glucose catabolic process//regulation of transcription, DNA-templated//protein folding//pyrimidine nucleobase metabolic process//gluconeogenesis//purine nucleobase metabolic process//regulation of transcription by RNA polymerase II	transcription coregulator activity//microtubule binding//catalytic activity//unfolded protein binding//phosphoglycerate mutase activity//syntaxin binding//DNA binding//metal ion binding//nucleoside-triphosphate diphosphatase activity//protein binding//sulfuric ester hydrolase activity//DNA-binding transcription factor activity//manganese ion binding	prefoldin complex//tubulin complex//viral capsid//mediator complex//transcription regulator complex//endoplasmic reticulum//cytoplasm
Cluster-1930.0	6	0	2	1	0	1	hypothetical protein ASPTUDRAFT_190898 [Aspergillus tubingensis CBS 134.48]	Aspergillus costaricaensis CBS 115574 tannase (BO79DRAFT_209407), mRNA	Tannase OS=Aspergillus oryzae (strain ATCC 42149 / RIB 40) OX=510516 GN=AO090103000074 PE=1 SV=1	--	--	--	--
Cluster-1223.8433	340	230	301	616	1052	1066	RING zinc finger protein [Aspergillus piperis CBS 112811]	Aspergillus neoniger CBS 115656 RING zinc finger protein (BO87DRAFT_370705), mRNA	Leucine carboxyl methyltransferase 1 OS=Neosartorya fumigata (strain ATCC MYA-4609 / Af293 / CBS 101355 / FGSC A1100) OX=330879 GN=ppm1 PE=3 SV=1	RNA methyltransferase//Leucine carboxyl methyltransferase//RING-variant domain//RING-H2 zinc finger domain//Anaphase-promoting complex subunit 11 RING-H2 finger//FhuF 2Fe-2S C-terminal domain//Zinc finger, C3HC4 type (RING finger)//Sigma-70 region 2//Methane/Phenol/Toluene Hydroxylase//Phorbol esters/diacylglycerol binding domain (C1 domain)	methylation//cellular aromatic compound metabolic process//protein ubiquitination//oxidation-reduction process//intracellular signal transduction//regulation of transcription, DNA-templated//DNA-templated transcription, initiation	methyltransferase activity//zinc ion binding//metal ion binding//ubiquitin-protein transferase activity//2 iron, 2 sulfur cluster binding//DNA-binding transcription factor activity	anaphase-promoting complex//transcription regulator complex
Cluster-1223.499	3	7	3	16	54	29	fungal chitosanase [Aspergillus piperis CBS 112811]	Aspergillus neoniger CBS 115656 fungal chitosanase (BO87DRAFT_451176), partial mRNA	Endo-chitosanase OS=Neosartorya fumigata (strain ATCC MYA-4609 / Af293 / CBS 101355 / FGSC A1100) OX=330879 GN=csn PE=3 SV=1	Fungal chitosanase of glycosyl hydrolase group 75//ATP synthase F1 beta subunit	ATP biosynthetic process//amino sugar metabolic process	chitosanase activity//ATP binding//ATPase activity	mitochondrial proton-transporting ATP synthase complex, catalytic sector F(1)
Cluster-1223.2494	125	106	142	40	93	46	set and mynd domain containing protein [Aspergillus niger]	Aspergillus costaricaensis CBS 115574 general amino acid permease (BO79DRAFT_228797), partial mRNA	N-lysine methyltransferase SMYD2 OS=Homo sapiens OX=9606 GN=SMYD2 PE=1 SV=2	Bacitracin resistance protein BacA//SET domain//Protein of unknown function (DUF1604)	dephosphorylation//mRNA processing//peptidoglycan biosynthetic process	protein binding//undecaprenyl-diphosphatase activity	membrane
Cluster-1223.2265	509	367	377	596	346	614	hypothetical protein ASPTUDRAFT_123170 [Aspergillus tubingensis CBS 134.48]	Aspergillus eucalypticola CBS 122712 hypothetical protein (BO83DRAFT_114107), mRNA	--	--	--	--	--
Cluster-1223.1380	7	4	9	3	3	4	FAD-binding domain-containing protein [Aspergillus sclerotioniger CBS 115572]	Aspergillus neoniger CBS 115656 isoamyl alcohol oxidase (BO87DRAFT_369534), partial mRNA	FAD-linked oxidoreductase CHGG_01242-2 OS=Chaetomium globosum (strain ATCC 6205 / CBS 148.51 / DSM 1962 / NBRC 6347 / NRRL 1970) OX=306901 GN=CHGG_01242-2 PE=3 SV=1	FAD binding domain	oxidation-reduction process	oxidoreductase activity//flavin adenine dinucleotide binding	--
Cluster-1223.5781	370	461	607	583	402	639	ankyrin repeat-containing protein [Aspergillus luchuensis]	Aspergillus costaricaensis CBS 115574 ankyrin repeat-containing protein (BO79DRAFT_219771), partial mRNA	Ankyrin repeat domain-containing protein 17 OS=Homo sapiens OX=9606 GN=ANKRD17 PE=1 SV=3	Ankyrin repeat//Ankyrin repeat	--	protein binding	--
Cluster-867.0	2	3	1	8	8	16	endo-1,4-xylanase [Aspergillus niger]	Aspergillus cf. niger BCC14405 endo-1,4-beta-xylanase B (xylB) mRNA, complete cds	Probable endo-1,4-beta-xylanase B OS=Aspergillus niger (strain CBS 513.88 / FGSC A1513) OX=425011 GN=xlnB PE=3 SV=1	--	--	--	--
Cluster-1223.4499	80	92	89	217	256	502	endo 1,5-alpha-arabinanase abnA [Aspergillus heteromorphus CBS 117.55]	Aspergillus neoniger CBS 115656 arabinan endo-1,5-alpha-L-arabinosidase A (BO87DRAFT_345967), mRNA	Arabinan endo-1,5-alpha-L-arabinosidase A OS=Aspergillus niger OX=5061 GN=abnA PE=1 SV=1	Glycosyl hydrolases family 43	carbohydrate metabolic process	hydrolase activity, hydrolyzing O-glycosyl compounds	--
Cluster-1223.363	11	24	14	44	151	113	integral membrane protein [Aspergillus costaricaensis CBS 115574]	Aspergillus neoniger CBS 115656 integral membrane protein (BO87DRAFT_446684), partial mRNA	--	Toxin SpoIISA, type II toxin-antitoxin system	pathogenesis	--	integral component of membrane
Cluster-1223.8828	116	103	179	50	38	81	hypothetical protein ASPTUDRAFT_158469 [Aspergillus tubingensis CBS 134.48]	Aspergillus costaricaensis CBS 115574 hypothetical protein (BO79DRAFT_237818), partial mRNA	--	Type IIB DNA topoisomerase	DNA metabolic process	catalytic activity//ATP binding//DNA binding	chromosome
Cluster-1223.2347	39	54	63	44	55	63	hypothetical protein AKAW_00982 [Aspergillus niger]	Aspergillus costaricaensis CBS 115574 hypothetical protein (BO79DRAFT_239150), partial mRNA	--	--	--	--	--
Cluster-1223.8827	104	144	200	87	90	75	hypothetical protein BO79DRAFT_275894 [Aspergillus costaricaensis CBS 115574]	Aspergillus piperis CBS 112811 hypothetical protein (BO85DRAFT_454181), mRNA	--	Peroxin-3	peroxisome organization	--	integral component of peroxisomal membrane
Cluster-140.0	0	0	0	0	8	0	--	--	--	--	--	--	--
Cluster-891.0	0	0	0	0	7	0	trans-acting replication protein that binds to and activates oriV (plasmid) [Trichophyton benhamiae]	Trichophyton benhamiae plasmid pNDC10_G418	Plasmid replication initiator protein TrfA OS=Escherichia coli OX=562 GN=trfA PE=1 SV=1	--	--	--	--
Cluster-1223.6423	1820	2671	2186.03	4396	19831.4	10815	C6 transcription factor [Aspergillus costaricaensis CBS 115574]	Aspergillus costaricaensis CBS 115574 C6 transcription factor (BO79DRAFT_230135), partial mRNA	--	Fungal specific transcription factor domain//Peptidase family M41//Peptidase family M50//Fungal Zn(2)-Cys(6) binuclear cluster domain//Patched family//Fungalysin metallopeptidase (M36)	proteolysis//transcription, DNA-templated//regulation of transcription, DNA-templated	metalloendopeptidase activity//DNA-binding transcription factor activity, RNA polymerase II-specific//zinc ion binding//DNA binding//ATP binding	extracellular space//integral component of membrane//nucleus
Cluster-1223.8238	297	194	195	476	766	701	MFS transporter Seo1 [Aspergillus piperis CBS 112811]	Aspergillus neoniger CBS 115656 MFS transporter Seo1 (BO87DRAFT_436671), partial mRNA	Probable transporter SEO1 OS=Saccharomyces cerevisiae (strain ATCC 204508 / S288c) OX=559292 GN=SEO1 PE=1 SV=1	Major Facilitator Superfamily//Luciferase-like monooxygenase	oxidation-reduction process//transmembrane transport	transmembrane transporter activity//oxidoreductase activity, acting on paired donors, with incorporation or reduction of molecular oxygen	--
Cluster-1447.0	3	7	0	0	0	0	RTM1-like protein [Aspergillus niger]	Aspergillus costaricaensis CBS 115574 RTM1-like protein (BO79DRAFT_274529), partial mRNA	Protein RTM1 OS=Saccharomyces cerevisiae OX=4932 GN=RTM1 PE=3 SV=1	Zinc knuckle//RTA1 like protein	--	nucleic acid binding//zinc ion binding	integral component of membrane
Cluster-1223.989	1	0	7	2	14	6	--	Aspergillus niger contig An02c0460, genomic contig	--	--	--	--	--
Cluster-1223.5136	666	539	614	786.01	1214	898.96	hypothetical protein ASPTUDRAFT_121515 [Aspergillus tubingensis CBS 134.48]	Aspergillus neoniger CBS 115656 hypothetical protein (BO87DRAFT_382207), partial mRNA	O-methyltransferase phnC OS=Penicillium herquei OX=69774 GN=phnC PE=3 SV=1	Putative cyclase//O-methyltransferase domain	glyoxylate metabolic process//tryptophan catabolic process to kynurenine//tryptophan metabolic process	arylformamidase activity//O-methyltransferase activity	--
Cluster-1223.1136	0	7	0	0	7	0	hypothetical protein FPRO05_01235 [Fusarium proliferatum]	Fusarium fujikuroi IMI 58289 draft genome, chromosome FFUJ_chr02	--	WW domain	--	protein binding	--
Cluster-1223.2546	438	330	316	204	322	359	hypothetical protein ASPTUDRAFT_44902 [Aspergillus tubingensis CBS 134.48]	Aspergillus niger contig An07c0010, genomic contig	--	Ectropic viral integration site 2A protein (EVI2A)//Mitoguardin//SIT4 phosphatase-associated protein//Phosphoinositide 3-kinase gamma adapter protein p101 subunit//Macoilin family//Sarcoglycan alpha/epsilon//Presenilin//DDHD domain	regulation of phosphoprotein phosphatase activity//neuronal signal transduction//mitochondrial fusion//protein processing	1-phosphatidylinositol-3-kinase regulator activity//metal ion binding//protein phosphatase binding//aspartic-type endopeptidase activity	phosphatidylinositol 3-kinase complex, class IB//rough endoplasmic reticulum membrane//sarcoglycan complex//integral component of membrane
Cluster-1223.902	4	4	2	1	4	3	hypothetical protein ASPFODRAFT_492263 [Aspergillus luchuensis CBS 106.47]	Aspergillus niger clone AXAS53-F09, complete sequence	--	--	--	--	--
Cluster-1223.2453	6	6	15	7	6	9	--	Aspergillus niger contig An03c0120, genomic contig	--	--	--	--	--
Cluster-190.0	0	0	0	0	4	2	--	--	--	--	--	--	--
Cluster-1214.0	5	3	4	1	6	5	hypothetical protein ASPTUDRAFT_926994 [Aspergillus tubingensis CBS 134.48]	Aspergillus vadensis CBS 113365 hypothetical protein (BO88DRAFT_480684), partial mRNA	--	--	--	--	--
Cluster-1223.8068	123.98	97	127	93	149	132	hypothetical protein BO87DRAFT_358019 [Aspergillus neoniger CBS 115656]	Aspergillus neoniger CBS 115656 hypothetical protein (BO87DRAFT_358019), partial mRNA	Nitrogen assimilation transcription factor nit-4 OS=Neurospora crassa (strain ATCC 24698 / 74-OR23-1A / CBS 708.71 / DSM 1257 / FGSC 987) OX=367110 GN=nit-4 PE=4 SV=2	Fungal specific transcription factor domain//Fungal Zn(2)-Cys(6) binuclear cluster domain	regulation of transcription, DNA-templated//transcription, DNA-templated	zinc ion binding//DNA binding//DNA-binding transcription factor activity, RNA polymerase II-specific	nucleus
Cluster-1223.1646	2	0	0	1	2	1	--	Aspergillus niger contig An02c0240, genomic contig	--	--	--	--	--
Cluster-1223.2834	323	483	326	773.71	920	1043	hypothetical protein ASPTUDRAFT_51998 [Aspergillus tubingensis CBS 134.48]	Aspergillus neoniger CBS 115656 IMP-specific 5'-nucleotidase 1 (BO87DRAFT_456097), partial mRNA	IMP-specific 5'-nucleotidase 1 OS=Neosartorya fumigata (strain ATCC MYA-4609 / Af293 / CBS 101355 / FGSC A1100) OX=330879 GN=isn1 PE=3 SV=1	IMP-specific 5'-nucleotidase	nucleotide metabolic process//inosine salvage	IMP 5'-nucleotidase activity//magnesium ion binding	--
Cluster-1223.4246	599	689	813	294	260	310	ubiquinone biosynthesis O-methyltransferase [Aspergillus costaricaensis CBS 115574]	Aspergillus neoniger CBS 115656 3-demethylubiquinone-9 3-methyltransferase (BO87DRAFT_358481), partial mRNA	Ubiquinone biosynthesis O-methyltransferase, mitochondrial OS=Schizosaccharomyces pombe (strain 972 / ATCC 24843) OX=284812 GN=coq3 PE=3 SV=2	Methyltransferase domain//Nodulation protein S (NodS)	nodulation//oligosaccharide biosynthetic process	methyltransferase activity//S-adenosylmethionine-dependent methyltransferase activity	--
Cluster-1223.1359	0	3	1	3	4	6	hypothetical protein ASPTUDRAFT_49322 [Aspergillus tubingensis CBS 134.48]	Aspergillus piperis CBS 112811 hypothetical protein (BO85DRAFT_430099), mRNA	--	--	--	--	--
Cluster-1223.4018	538	745	637	283.98	231	380	--	Aspergillus niger contig An14c0190, genomic contig	--	--	--	--	--
Cluster-1223.6903	23528.5	23889	27618.9	7013	3807	7075	unnamed protein product [Aspergillus niger]	Aspergillus eucalypticola CBS 122712 amino acid transporter (BO83DRAFT_376832), mRNA	GABA-specific permease OS=Saccharomyces cerevisiae (strain ATCC 204508 / S288c) OX=559292 GN=UGA4 PE=1 SV=1	Amino acid permease//Amino acid permease//Dimerisation domain	transmembrane transport	protein dimerization activity//transmembrane transporter activity	membrane
Cluster-1223.1903	47	57	57	23	16	49	hypothetical protein ASPFODRAFT_59186 [Aspergillus luchuensis CBS 106.47]	Aspergillus neoniger CBS 115656 nitrate reductase (BO87DRAFT_343093), mRNA	Nitrate reductase [NADPH] OS=Aspergillus niger OX=5061 GN=niaD PE=3 SV=1	Mo-co oxidoreductase dimerisation domain//Ferric reductase NAD binding domain//Oxidoreductase NAD-binding domain	oxidation-reduction process	oxidoreductase activity//molybdenum ion binding	--
Cluster-1223.8328	456	309	308	1150	708	1024	RNA interference and gene silencing protein [Aspergillus neoniger CBS 115656]	Aspergillus neoniger CBS 115656 RNA interference and gene silencing protein (BO87DRAFT_332604), mRNA	Protein argonaute-2 OS=Rattus norvegicus OX=10116 GN=Ago2 PE=1 SV=2	PAZ domain//VirB8 protein//Piwi domain	--	protein binding//nucleic acid binding	membrane
Cluster-1223.4940	976	687	682	2028.88	2686.97	2292.59	unnamed protein product [Aspergillus niger]	Aspergillus piperis CBS 112811 calcium/calmodulin-dependent protein kinase type I (BO85DRAFT_452665), mRNA	Calcium/calmodulin-dependent protein kinase cmkB OS=Emericella nidulans OX=162425 GN=cmkB PE=1 SV=1	Protein kinase domain//Protein tyrosine and serine/threonine kinase	protein phosphorylation	ATP binding//protein kinase activity	--
Cluster-1223.8538	275	248	318.98	472	438	469.99	amidase [Aspergillus neoniger CBS 115656]	Aspergillus neoniger CBS 115656 amidase (BO87DRAFT_394671), partial mRNA	Acetamidase OS=Emericella nidulans (strain FGSC A4 / ATCC 38163 / CBS 112.46 / NRRL 194 / M139) OX=227321 GN=amdS PE=2 SV=1	mTERF	regulation of transcription, DNA-templated	double-stranded DNA binding	--
Cluster-1223.175	19	10	7	3	16	9	hypothetical protein BO87DRAFT_380581 [Aspergillus neoniger CBS 115656]	Aspergillus neoniger CBS 115656 hypothetical protein (BO87DRAFT_380581), mRNA	--	--	--	--	--
Cluster-1223.895	9	5	7	8	12	10	hypothetical protein ASPTUDRAFT_601136 [Aspergillus tubingensis CBS 134.48]	Aspergillus niger contig An02c0460, genomic contig	--	--	--	--	--
Cluster-694.0	0	3	0	0	9	0	succinyl-CoA ligase subunit alpha-1 [Fusarium graminearum]	Fusarium fujikuroi IMI 58289 draft genome, chromosome FFUJ_chr08	Succinate--CoA ligase [ADP-forming] subunit alpha, mitochondrial OS=Neurospora crassa (strain ATCC 24698 / 74-OR23-1A / CBS 708.71 / DSM 1257 / FGSC 987) OX=367110 GN=tca-8 PE=3 SV=1	CoA-ligase	--	catalytic activity	--
Cluster-1223.7356	4210	4612	1891	6843	17660.1	14960.5	toxin biosynthesis cytochrome P450 monooxygenase [Aspergillus niger]	Aspergillus niger contig An07c0010, genomic contig	Cytochrome P450 monooxygenase lcsI OS=Purpureocillium lilacinum OX=33203 GN=lcsI PE=2 SV=1	Ribosomal L38e protein family//Major Facilitator Superfamily//Sugar (and other) transporter//Cytochrome P450//Fungal Zn(2)-Cys(6) binuclear cluster domain//UDP-glucose/GDP-mannose dehydrogenase family, central domain//Amidohydrolase//Organic Anion Transporter Polypeptide (OATP) family	transmembrane transport//translation//oxidation-reduction process//regulation of transcription, DNA-templated//ribosome biogenesis	structural constituent of ribosome//oxidoreductase activity, acting on paired donors, with incorporation or reduction of molecular oxygen//iron ion binding//oxidoreductase activity, acting on the CH-OH group of donors, NAD or NADP as acceptor//transmembrane transporter activity//DNA-binding transcription factor activity, RNA polymerase II-specific//heme binding//hydrolase activity//zinc ion bindi…	nucleus//ribosome//integral component of membrane//membrane
Cluster-1223.2961	138	134	160	139	121	109	hypothetical protein ASPTUDRAFT_36564 [Aspergillus tubingensis CBS 134.48]	Aspergillus neoniger CBS 115656 hypothetical protein (BO87DRAFT_456005), partial mRNA	Putative isomerase YraM OS=Bacillus subtilis (strain 168) OX=224308 GN=yraM PE=3 SV=2	Fungal specific transcription factor domain//LST-1 protein//Erythronolide synthase docking domain//Fungal Zn(2)-Cys(6) binuclear cluster domain	transcription, DNA-templated//regulation of transcription, DNA-templated//cell morphogenesis//immune response	zinc ion binding//transferase activity//DNA-binding transcription factor activity, RNA polymerase II-specific//obsolete cofactor binding//DNA binding	membrane//nucleus
Cluster-398.0	0	1	0	0	15	0	uncharacterized protein FFM5_00938 [Fusarium fujikuroi]	Fusarium fujikuroi IMI 58289 uncharacterized protein (FFUJ_00907), partial mRNA	NADH-ubiquinone oxidoreductase 17.8 kDa subunit, mitochondrial OS=Neurospora crassa (strain ATCC 24698 / 74-OR23-1A / CBS 708.71 / DSM 1257 / FGSC 987) OX=367110 GN=nuo17.8 PE=1 SV=1	--	--	--	--
Cluster-1223.1150	58	65	44	126	226	248	sugar transporter [Aspergillus costaricaensis CBS 115574]	Aspergillus vadensis CBS 113365 sugar transporter (BO88DRAFT_269845), mRNA	Uncharacterized MFS-type transporter C1271.10c OS=Schizosaccharomyces pombe (strain 972 / ATCC 24843) OX=284812 GN=SPBC1271.10c PE=1 SV=1	BTK motif//Major Facilitator Superfamily//Sugar (and other) transporter	transmembrane transport//intracellular signal transduction	transmembrane transporter activity	integral component of membrane
Cluster-1223.610	0	0	6	3	3	1	hypothetical protein RIB2604_01805420 [Aspergillus luchuensis]	Aspergillus eucalypticola CBS 122712 RTA1-domain-containing protein (BO83DRAFT_408378), mRNA	--	RTA1 like protein	--	--	integral component of membrane
Cluster-1223.6498	1546	1824	2444	1290	1111	1313	nuclear polyadenylated RNA-binding protein Nab2 [Aspergillus eucalypticola CBS 122712]	Aspergillus neoniger CBS 115656 nuclear polyadenylated RNA-binding protein Nab2 (BO87DRAFT_376633), mRNA	Zinc finger CCCH domain-containing protein 14 OS=Homo sapiens OX=9606 GN=ZC3H14 PE=1 SV=1	--	--	--	--
Cluster-1223.337	10.99	27.03	7.23	3.83	112.35	2.98	putative ribosomal protein L13B [Fusarium fujikuroi]	Fusarium oxysporum f. sp. lycopersici 4287 50S ribosomal protein L13e mRNA	60S ribosomal protein L13 OS=Candida albicans (strain SC5314 / ATCC MYA-2876) OX=237561 GN=RPL13 PE=3 SV=1	Ribosomal protein L13e	ribosome biogenesis//translation	structural constituent of ribosome	ribosome
Cluster-1223.6393	672	483	625	417	476	474	polyadenylation factor subunit CstF64 [Aspergillus kawachii IFO 4308]	Aspergillus neoniger CBS 115656 polyadenylation factor subunit CstF64 (BO87DRAFT_363138), mRNA	Cleavage stimulation factor subunit 2 OS=Pongo abelii OX=9601 GN=CSTF2 PE=2 SV=1	RNA recognition motif. (a.k.a. RRM, RBD, or RNP domain)//RNA recognition motif//Transcription termination and cleavage factor C-terminal	mRNA 3'-end processing	nucleic acid binding	--
Cluster-1223.8502	134	270	334	228	101	191	hypothetical protein BO79DRAFT_243432 [Aspergillus costaricaensis CBS 115574]	Aspergillus eucalypticola CBS 122712 hypothetical protein (BO83DRAFT_355561), partial mRNA	Mediator of replication checkpoint protein 1 OS=Schizosaccharomyces pombe (strain 972 / ATCC 24843) OX=284812 GN=mrc1 PE=1 SV=1	U-box domain//K+ potassium transporter	protein ubiquitination//potassium ion transport//potassium ion transmembrane transport	potassium ion transmembrane transporter activity//ubiquitin-protein transferase activity	membrane
Cluster-1982.0	6	5	0	0	0	0	histone H3 [Cordyceps confragosa RCEF 1005]	Beauveria bassiana ARSEF 2860 histone H3 partial mRNA	Histone H3 OS=Gibberella zeae (strain PH-1 / ATCC MYA-4620 / FGSC 9075 / NRRL 31084) OX=229533 GN=HHT1 PE=3 SV=3	CENP-S protein//Core histone H2A/H2B/H3/H4	--	DNA binding	nucleosome//FANCM-MHF complex
Cluster-902.0	0	0	3	0	3	1	oxidoreductase [Aspergillus piperis CBS 112811]	Aspergillus piperis CBS 112811 oxidoreductase (BO85DRAFT_511387), partial mRNA	Cytochrome b2, mitochondrial OS=Wickerhamomyces anomalus OX=4927 GN=CYB2 PE=1 SV=2	FMN-dependent dehydrogenase	--	oxidoreductase activity	--
Cluster-1223.7342	69	93	118	91	143	138	hypothetical protein AKAW_02543 [Aspergillus niger]	Aspergillus niger contig An02c0370, genomic contig	--	--	--	--	--
Cluster-1223.6418	7372.99	9698.93	10639.9	5641	4971	5693	hypothetical protein BO87DRAFT_397666 [Aspergillus neoniger CBS 115656]	Aspergillus niger contig An02c0200, genomic contig	Transcription factor atf1 OS=Schizosaccharomyces pombe (strain 972 / ATCC 24843) OX=284812 GN=atf1 PE=1 SV=1	Basic region leucine zipper//Macoilin family//Cytochrome C oxidase assembly factor 2//bZIP Maf transcription factor//bZIP transcription factor	neuronal signal transduction//regulation of transcription, DNA-templated//mitochondrial cytochrome c oxidase assembly	DNA binding//DNA-binding transcription factor activity	transcription regulator complex//nucleus//rough endoplasmic reticulum membrane
Cluster-1223.4206	87	81	73	132	111	128	DNA mismatch repair protein Mlh1 [Aspergillus vadensis CBS 113365]	Aspergillus neoniger CBS 115656 putative DNA mismatch repair protein Mlh1 (BO87DRAFT_413242), mRNA	Putative MutL protein homolog 1 OS=Schizosaccharomyces pombe (strain 972 / ATCC 24843) OX=284812 GN=mlh1 PE=2 SV=1	NADH-ubiquinone oxidoreductase B12 subunit family//PX domain//DNA mismatch repair protein, C-terminal domain	mismatch repair//electron transport chain	mismatched DNA binding//ATP binding//phosphatidylinositol binding	mitochondrion
Cluster-2056.0	7	4	1	3	1	0	--	Aspergillus niger contig An17c0100, genomic contig	--	--	--	--	--
Cluster-1223.4777	426	352	359	1451.96	2798.53	2431	TPIA Triosephosphate isomerase [Aspergillus neoniger CBS 115656]	Aspergillus neoniger CBS 115656 TPIA Triosephosphate isomerase (BO87DRAFT_121697), mRNA	Triosephosphate isomerase OS=Emericella nidulans (strain FGSC A4 / ATCC 38163 / CBS 112.46 / NRRL 194 / M139) OX=227321 GN=tpiA PE=3 SV=1	Triosephosphate isomerase	carbon utilization//inositol metabolic process//mannose metabolic process//fructose metabolic process//glycolytic process//gluconeogenesis//glycerolipid metabolic process	triose-phosphate isomerase activity	--
Cluster-1223.7245	455.02	293	396	592	1127	758	pyridoxamine phosphate oxidase [Aspergillus phoenicis ATCC 13157]	Aspergillus neoniger CBS 115656 pyridoxamine phosphate oxidase (BO87DRAFT_380924), mRNA	Probable pyridoxamine 5'-phosphate oxidase OS=Schizosaccharomyces pombe (strain 972 / ATCC 24843) OX=284812 GN=SPAC1093.02 PE=3 SV=1	--	--	--	--
Cluster-1223.5463	1404	941	1340	2899	4541.63	3696.6	ER membrane protein [Aspergillus vadensis CBS 113365]	Aspergillus niger contig An11c0210, genomic contig	--	FHIPEP family//Oxaloacetate decarboxylase, gamma chain//ER protein Pkr1//Membrane transport protein//Inositolphosphorylceramide synthase subunit Kei1	arginine metabolic process//pyruvate metabolic process//proline metabolic process//transmembrane transport//vacuolar proton-transporting V-type ATPase complex assembly//sodium ion transport//inositol phosphoceramide metabolic process//sodium ion export across plasma membrane//protein secretion	inositol phosphoceramide synthase regulator activity//sodium ion transmembrane transporter activity//oxaloacetate decarboxylase activity	membrane//integral component of membrane
Cluster-58.0	0	0	0	0	6	0	--	--	--	LytTr DNA-binding domain	--	DNA binding	--
Cluster-1223.4832	2321	3510	4850	2104	999	1687	pre-rRNA processing protein Rrp12 [Aspergillus neoniger CBS 115656]	Aspergillus vadensis CBS 113365 pre-rRNA processing protein Rrp12 (BO88DRAFT_18834), mRNA	Ribosomal RNA-processing protein 12 OS=Saccharomyces cerevisiae (strain ATCC 204508 / S288c) OX=559292 GN=RRP12 PE=1 SV=1	HEAT repeat//Iodothyronine deiodinase//Neuropeptides B and W	signal transduction//oxidation-reduction process	G protein-coupled receptor binding//protein binding//thyroxine 5'-deiodinase activity	--
Cluster-1223.3133	220	212	340	254	221	319	NACHT domain protein [Aspergillus niger]	Aspergillus eucalypticola CBS 122712 ankyrin (BO83DRAFT_405439), partial mRNA	Ankyrin repeat domain-containing protein 50 OS=Homo sapiens OX=9606 GN=ANKRD50 PE=1 SV=4	Ankyrin repeat//Oligopeptide/dipeptide transporter, C-terminal region//NB-ARC domain//Ankyrin repeat	peptide transport	protein binding//nucleotide binding//ADP binding//ATP binding	--
Cluster-1223.2919	638	584	512	1347.08	1585	2124.01	o-methyltransferase [Aspergillus costaricaensis CBS 115574]	Aspergillus neoniger CBS 115656 Metallo-dependent hydrolase (BO87DRAFT_225819), mRNA	O-methyltransferase mpaG OS=Penicillium brevicompactum OX=5074 GN=mpaG PE=1 SV=1	O-methyltransferase domain//TatD related DNase//XPC-binding domain	nucleotide-excision repair//DNA repair//proteasome-mediated ubiquitin-dependent protein catabolic process	hydrolase activity, acting on ester bonds//damaged DNA binding//O-methyltransferase activity	--
Cluster-1223.4373	1622.98	1502.98	2007	827	1096.17	1099	hypothetical protein BO96DRAFT_409887 [Aspergillus lacticoffeatus CBS 101883]	Aspergillus costaricaensis CBS 115574 hypothetical protein (BO79DRAFT_210210), mRNA	--	Ribosomal protein L36//F-box-like//Hexokinase	carbohydrate metabolic process//translation//ribosome biogenesis	ATP binding//protein binding//structural constituent of ribosome//phosphotransferase activity, alcohol group as acceptor	ribosome
Cluster-1223.5303	74	133	114	137	112	186	hypothetical protein AKAW_09189 [Aspergillus niger]	Aspergillus lacticoffeatus CBS 101883 hypothetical protein (BO96DRAFT_335092), partial mRNA	Transcription factor asR3 OS=Sarocladium schorii OX=2203296 GN=asR3 PE=1 SV=1	Fungal specific transcription factor domain//Fungal Zn(2)-Cys(6) binuclear cluster domain//Replication Fork Protection Component Swi3	regulation of transcription, DNA-templated//cellular response to DNA damage stimulus//replication fork protection//transcription, DNA-templated	DNA binding//zinc ion binding//DNA-binding transcription factor activity, RNA polymerase II-specific	nucleus
Cluster-1223.7376	2302	2495	3230	2408	2152	2399.84	C2H2 transcription factor [Aspergillus neoniger CBS 115656]	Aspergillus costaricaensis CBS 115574 C2H2 transcription factor (BO79DRAFT_31241), mRNA	Transcription factor SFP1 OS=Saccharomyces cerevisiae (strain ATCC 204508 / S288c) OX=559292 GN=SFP1 PE=1 SV=1	Zinc finger, C2H2 type//MYM-type Zinc finger with FCS sequence motif	--	zinc ion binding//nucleic acid binding	--
Cluster-1499.0	8	18	11	15	51	38	hypothetical protein ASPTUDRAFT_48949 [Aspergillus tubingensis CBS 134.48]	Aspergillus niger clone AXAS93-M16, complete sequence	Uncharacterized protein L509 OS=Acanthamoeba polyphaga mimivirus OX=212035 GN=MIMI_L509 PE=4 SV=1	Calcineurin-like phosphoesterase	--	hydrolase activity	--
Cluster-1657.0	4	1	2	0	3	0	hypothetical protein BO79DRAFT_10290 [Aspergillus costaricaensis CBS 115574]	Aspergillus vadensis CBS 113365 hypothetical protein (BO88DRAFT_443335), partial mRNA	--	Protein tyrosine and serine/threonine kinase//Protein kinase domain	protein phosphorylation	protein kinase activity//ATP binding	--
Cluster-1223.5661	3264	3427.01	4588.56	2966	3560.06	3475	mitochondrial division protein 1 [Aspergillus neoniger CBS 115656]	Aspergillus piperis CBS 112811 mitochondrial division protein 1 (BO85DRAFT_450894), mRNA	Mitochondrial division protein 1 OS=Aspergillus niger (strain CBS 513.88 / FGSC A1513) OX=425011 GN=mdv1 PE=3 SV=2	EMI domain//ROS/MUCR transcriptional regulator protein//WD domain, G-beta repeat//DBP10CT (NUC160) domain//Baculovirus P24 capsid protein	regulation of transcription, DNA-templated	ATP binding//protein binding//DNA binding//zinc ion binding//RNA helicase activity//RNA binding	viral capsid//nucleus
Cluster-1758.0	3	0	0	0	5	2	--	--	--	--	--	--	--
Cluster-1223.1555	241	252	337	383	553	367	aromatic amino acid aminotransferase [Aspergillus luchuensis]	Aspergillus lacticoffeatus CBS 101883 aromatic amino acid aminotransferase (BO96DRAFT_417179), mRNA	Aromatic amino acid aminotransferase C56E4.03 OS=Schizosaccharomyces pombe (strain 972 / ATCC 24843) OX=284812 GN=SPAC56E4.03 PE=3 SV=1	Aminotransferase class I and II	biosynthetic process	pyridoxal phosphate binding	--
Cluster-1223.3381	108	121	14	34	44	102	hypothetical protein ASPTUDRAFT_40994 [Aspergillus tubingensis CBS 134.48]	Aspergillus vadensis CBS 113365 L-ascorbate oxidase (BO88DRAFT_404644), mRNA	Laccase abr2 OS=Neosartorya fumigata (strain ATCC MYA-4609 / Af293 / CBS 101355 / FGSC A1100) OX=330879 GN=abr2 PE=1 SV=1	Multicopper oxidase//Multicopper oxidase//Multicopper oxidase	oxidation-reduction process	oxidoreductase activity//copper ion binding	--
Cluster-1223.2578	188	164	182.15	179	374	251	hypothetical protein ASPTUDRAFT_122695 [Aspergillus tubingensis CBS 134.48]	Aspergillus niger contig An16c0170, genomic contig	ATP-dependent (S)-NAD(P)H-hydrate dehydratase OS=Neosartorya fumigata (strain ATCC MYA-4609 / Af293 / CBS 101355 / FGSC A1100) OX=330879 GN=AFUA_2G10120 PE=3 SV=1	BED zinc finger//Transposase//Carbohydrate kinase	transposition, DNA-mediated	ADP-dependent NAD(P)H-hydrate dehydratase activity//transposase activity//DNA binding	--
Cluster-1223.9214	5	4	2	9	27	16	siderophore biosynthesis acetylase AceI [Aspergillus eucalypticola CBS 122712]	Aspergillus neoniger CBS 115656 siderophore biosynthesis acetylase AceI (BO87DRAFT_367073), partial mRNA	N(5)-hydroxyornithine:cis-anhydromevalonyl coenzyme A-N(5)-transacylase sidF OS=Neosartorya fumigata (strain ATCC MYA-4609 / Af293 / CBS 101355 / FGSC A1100) OX=330879 GN=sidF PE=2 SV=1	--	--	--	--
Cluster-2101.0	2	3	0	8	10	5	--	--	--	--	--	--	--
Cluster-1223.2816	299	278	186	638	854	606	glutathione S-transferase [Aspergillus costaricaensis CBS 115574]	Aspergillus vadensis CBS 113365 glutathione S-transferase (BO88DRAFT_369038), mRNA	Glutathione S-transferase omega-1 OS=Sus scrofa OX=9823 GN=GSTO1 PE=1 SV=2	Glutaredoxin//Flavivirus non-structural protein NS4A//Glutathione S-transferase, N-terminal domain//Glutathione S-transferase, N-terminal domain//Glutathione S-transferase, N-terminal domain	viral process//cell redox homeostasis//RNA metabolic process//obsolete electron transport	electron transfer activity//protein disulfide oxidoreductase activity//protein binding	virion
Cluster-1223.3388	601	584.97	777	477	583	502.98	hypothetical protein AKAW_03852 [Aspergillus niger]	Aspergillus vadensis CBS 113365 hypothetical protein (BO88DRAFT_407939), mRNA	Cytochrome oxidase assembly protein shy1 OS=Schizosaccharomyces pombe (strain 972 / ATCC 24843) OX=284812 GN=shy1 PE=3 SV=1	CENP-S protein//Core histone H2A/H2B/H3/H4//SURF1 family//P-11 zinc finger	--	RNA binding//DNA binding//zinc ion binding	FANCM-MHF complex//nucleosome//membrane
Cluster-1906.1	2	0	1	0	0	1	hypothetical protein BO79DRAFT_225639 [Aspergillus costaricaensis CBS 115574]	Aspergillus neoniger CBS 115656 hypothetical protein (BO87DRAFT_440931), partial mRNA	--	Cytochrome C oxidase assembly factor 2	mitochondrial cytochrome c oxidase assembly	--	--
Cluster-1223.2217	271	357	350	119	52	89	aquaporin [Aspergillus neoniger CBS 115656]	Aspergillus neoniger CBS 115656 aquaporin (BO87DRAFT_380736), mRNA	--	Major intrinsic protein	transport//transmembrane transport	channel activity	membrane
Cluster-1223.3957	1230	1419	2009.22	1340	1214	1408	ribosome assembly protein 1 [Aspergillus neoniger CBS 115656]	Aspergillus neoniger CBS 115656 ribosome assembly protein 1 (BO87DRAFT_461250), mRNA	Ribosome assembly protein 1 OS=Schizosaccharomyces pombe (strain 972 / ATCC 24843) OX=284812 GN=ria1 PE=3 SV=1	Exosome component EXOSC1/CSL4//Elongation factor Tu domain 2//Elongation factor G, domain IV//DDHD domain//Elongation factor Tu GTP binding domain	--	GTP binding//metal ion binding//RNA binding//GTPase activity	exosome (RNase complex)
Cluster-1223.2277	144	170	157	377	504	459	NAD binding Rossmann fold oxidoreductase [Aspergillus eucalypticola CBS 122712]	Aspergillus costaricaensis CBS 115574 NAD binding Rossmann fold oxidoreductase (BO79DRAFT_274589), partial mRNA	--	Oxidoreductase family, C-terminal alpha/beta domain//Osteopontin//Oxidoreductase family, NAD-binding Rossmann fold	cell adhesion//ossification//oxidation-reduction process	oxidoreductase activity	--
Cluster-1223.7886	742	1304	576	2292	2237	2087	alcohol dehydrogenase 2 [Aspergillus awamori]	Aspergillus neoniger CBS 115656 alcohol dehydrogenase II (BO87DRAFT_380172), mRNA	Alcohol dehydrogenase 2 OS=Emericella nidulans (strain FGSC A4 / ATCC 38163 / CBS 112.46 / NRRL 194 / M139) OX=227321 GN=alcB PE=3 SV=2	Amidohydrolase//Zinc-binding dehydrogenase//Alcohol dehydrogenase GroES-like domain	oxidation-reduction process	hydrolase activity	--
Cluster-1223.5123	7251	7641.75	10308	5350	3856	4988	calcium ATPase [Aspergillus sclerotioniger CBS 115572]	Aspergillus costaricaensis CBS 115574 endoplasmic reticulum calcium ATPase (BO79DRAFT_212055), mRNA	Calcium-transporting ATPase sarcoplasmic/endoplasmic reticulum type OS=Anopheles gambiae OX=7165 GN=SERCA PE=3 SV=5	--	--	--	--
Cluster-1223.3694	550	476	629	539	799	671.78	GTP-binding protein 1 [Aspergillus vadensis CBS 113365]	Aspergillus piperis CBS 112811 GTP-binding protein 1 (BO85DRAFT_422769), mRNA	Ribosome-interacting GTPase 2 OS=Saccharomyces cerevisiae (strain ATCC 204508 / S288c) OX=559292 GN=RBG2 PE=1 SV=1	MCM P-loop domain//Ferrous iron transport protein B//AIG1 family//50S ribosome-binding GTPase	DNA replication initiation	DNA binding//GTP binding//ATP binding	--
Cluster-1223.5872	79	71	37	46	91	93	cytochrome P450 [Aspergillus vadensis CBS 113365]	Aspergillus costaricaensis CBS 115574 cytochrome P450 (BO79DRAFT_19719), mRNA	Cytochrome P450 monooxygenase orf2 OS=Aspergillus niger (strain CBS 513.88 / FGSC A1513) OX=425011 GN=orf2 PE=3 SV=1	Cytochrome P450	oxidation-reduction process	heme binding//oxidoreductase activity, acting on paired donors, with incorporation or reduction of molecular oxygen//iron ion binding	--
Cluster-1223.6443	8001.53	6877.62	9132.94	6891.54	8870.45	8942.24	hypothetical protein ASPTUDRAFT_32214 [Aspergillus tubingensis CBS 134.48]	Aspergillus niger contig An07c0380, genomic contig	Protein adenylyltransferase SelO, mitochondrial OS=Schizosaccharomyces pombe (strain 972 / ATCC 24843) OX=284812 GN=SPAC20G4.05c PE=3 SV=1	Zinc knuckle//F-box domain//SelR domain//WD domain, G-beta repeat//F-box-like	oxidation-reduction process	protein binding//nucleic acid binding//zinc ion binding//peptide-methionine (R)-S-oxide reductase activity	--
Cluster-1223.3930	244	241	246	217	286	262	Sec20 domain protein [Aspergillus niger]	Aspergillus costaricaensis CBS 115574 hypothetical protein (BO79DRAFT_176289), mRNA	--	Sec20	retrograde vesicle-mediated transport, Golgi to endoplasmic reticulum//transport	SNAP receptor activity	intracellular
Cluster-1223.2106	556	550	670	834	631	808	hypothetical protein ASPTUDRAFT_112528 [Aspergillus tubingensis CBS 134.48]	Aspergillus neoniger CBS 115656 VPS9 domain protein (BO87DRAFT_324147), mRNA	UPF0507 protein YALI0E18612g OS=Yarrowia lipolytica (strain CLIB 122 / E 150) OX=284591 GN=YALI0E18612g PE=3 SV=1	Ankyrin repeat//PX domain	--	protein binding//phosphatidylinositol binding	--
Cluster-1223.5203	2711.03	2724	3822.96	2759	3442	2847	mitochondrial carrier [Aspergillus neoniger CBS 115656]	Aspergillus costaricaensis CBS 115574 mitochondrial carrier (BO79DRAFT_209881), mRNA	Amino-acid transporter arg-13 OS=Neurospora crassa (strain ATCC 24698 / 74-OR23-1A / CBS 708.71 / DSM 1257 / FGSC 987) OX=367110 GN=arg-13 PE=2 SV=1	Cytidine and deoxycytidylate deaminase zinc-binding region	nitrogen compound metabolic process//pyrimidine nucleobase metabolic process//cytidine deamination//cytidine metabolic process	zinc ion binding//cytidine deaminase activity	--
Cluster-1223.4882	1549.51	1538	1943	1420.5	1045	1282	mitochondrial dynamin GTPase [Aspergillus costaricaensis CBS 115574]	Aspergillus neoniger CBS 115656 mitochondrial dynamin GTPase (BO87DRAFT_348059), mRNA	Protein msp1, mitochondrial OS=Schizosaccharomyces pombe (strain 972 / ATCC 24843) OX=284812 GN=msp1 PE=3 SV=2	50S ribosome-binding GTPase//Dynamin central region//Zeta toxin//Scorpion toxin-like domain//AAA domain, putative AbiEii toxin, Type IV TA system	transport//pathogenesis	ion channel inhibitor activity//ATP binding//kinase activity//sodium channel inhibitor activity//GTP binding	extracellular region
Cluster-1223.1261	68	79	33	285	1179.05	546.99	hypothetical protein ASPTUDRAFT_198612 [Aspergillus tubingensis CBS 134.48]	Aspergillus vadensis CBS 113365 hypothetical protein (BO88DRAFT_486970), mRNA	--	GPI transamidase subunit PIG-U	attachment of GPI anchor to protein	--	integral component of membrane//GPI-anchor transamidase complex
Cluster-1223.449	8	6	4	17	13	44	tannase [Aspergillus costaricaensis CBS 115574]	Aspergillus costaricaensis CBS 115574 tannase (BO79DRAFT_136136), partial mRNA	Tannase OS=Aspergillus oryzae (strain ATCC 42149 / RIB 40) OX=510516 GN=AO090103000074 PE=1 SV=1	Prolyl oligopeptidase family//Sodium Bile acid symporter family	proteolysis	serine-type peptidase activity	membrane
Cluster-1223.4400	944	932	1211	618	335	548	peptidyl-prolyl cis-trans isomerase [Aspergillus costaricaensis CBS 115574]	Aspergillus neoniger CBS 115656 hypothetical protein (BO87DRAFT_405103), mRNA	Peptidyl-prolyl cis-trans isomerase cyp15 OS=Rhizopus delemar (strain RA 99-880 / ATCC MYA-4621 / FGSC 9543 / NRRL 43880) OX=246409 GN=cyp15 PE=3 SV=1	Cyclophilin type peptidyl-prolyl cis-trans isomerase/CLD//WD domain, G-beta repeat	protein peptidyl-prolyl isomerization	protein binding//peptidyl-prolyl cis-trans isomerase activity	--
Cluster-1223.9096	5	0	4	4	5	0	--	Aspergillus niger contig An01c0240, genomic contig	--	--	--	--	--
Cluster-1223.7387	229	182	300	210	177	246	hypothetical protein ASPFODRAFT_85160 [Aspergillus luchuensis CBS 106.47]	Aspergillus neoniger CBS 115656 C6 transcription factor (BO87DRAFT_378940), mRNA	--	--	--	--	--
Cluster-2252.0	3	2	1	0	1	3	hypothetical protein ASPTUDRAFT_112413 [Aspergillus tubingensis CBS 134.48]	Aspergillus piperis CBS 112811 tat pathway signal sequence (BO85DRAFT_451021), mRNA	--	--	--	--	--
Cluster-1223.6225	7082	8095.41	7444.04	7336	6416	8282	fructose-1,6-bisphosphatase Fbp1 [Aspergillus costaricaensis CBS 115574]	Aspergillus costaricaensis CBS 115574 fructose-1,6-bisphosphatase Fbp1 (BO79DRAFT_166852), mRNA	Fructose-1,6-bisphosphatase OS=Saccharomyces cerevisiae (strain ATCC 204508 / S288c) OX=559292 GN=FBP1 PE=1 SV=2	--	--	--	--
Cluster-1223.120	2	0	1	5	0	0	MOSC domain protein [Aspergillus niger]	Aspergillus vadensis CBS 113365 ankyrin (BO88DRAFT_465832), partial mRNA	--	--	--	--	--
Cluster-1223.8976	14	20	6	19	32	28	hypothetical protein ASPFODRAFT_189895 [Aspergillus luchuensis CBS 106.47]	Aspergillus costaricaensis CBS 115574 hypothetical protein (BO79DRAFT_261691), partial mRNA	Sterol uptake control protein 2 OS=Saccharomyces cerevisiae (strain ATCC 204508 / S288c) OX=559292 GN=UPC2 PE=1 SV=1	Fungal Zn(2)-Cys(6) binuclear cluster domain	regulation of transcription, DNA-templated	zinc ion binding//DNA-binding transcription factor activity, RNA polymerase II-specific	nucleus
Cluster-1056.0	7	5	3	6	6	12	hypothetical protein ASPFODRAFT_141322 [Aspergillus luchuensis CBS 106.47]	Aspergillus piperis CBS 112811 hypothetical protein (BO85DRAFT_407638), mRNA	--	--	--	--	--
Cluster-1223.1266	107	103	143	140	100	196	topoisomerase 1-associated factor 1 [Aspergillus neoniger CBS 115656]	Aspergillus neoniger CBS 115656 topoisomerase 1-associated factor 1 (BO87DRAFT_358178), mRNA	Topoisomerase 1-associated factor 1 OS=Aspergillus niger (strain CBS 513.88 / FGSC A1513) OX=425011 GN=tof1 PE=3 SV=2	Response gene to complement 32 protein family	regulation of cell cycle	--	--
Cluster-1139.0	2	3	0	0	6	0	acetyl-CoA C-acetyltransferase [Fusarium verticillioides 7600]	Fusarium fujikuroi IMI 58289 probable acetoacetyl-CoA thiolase (FFUJ_04089), partial mRNA	Acetyl-CoA acetyltransferase OS=Schizosaccharomyces pombe (strain 972 / ATCC 24843) OX=284812 GN=erg10 PE=2 SV=1	Thiolase, N-terminal domain	--	transferase activity, transferring acyl groups other than amino-acyl groups	--
Cluster-1223.7586	1359.65	1019	1253.62	3359.99	5349.87	3400.97	cytochrome P450 [Aspergillus luchuensis]	Aspergillus niger contig An08c0260, genomic contig	Fatty acid-binding protein OS=Yarrowia lipolytica (strain CLIB 122 / E 150) OX=284591 GN=SCP2 PE=1 SV=4	Cytochrome P450//zinc-ribbon	oxidation-reduction process	heme binding//oxidoreductase activity, acting on paired donors, with incorporation or reduction of molecular oxygen//ubiquitin protein ligase activity//iron ion binding	--
Cluster-1223.5272	1804.93	1739	2253	3616	2406	3738	general stress response phosphoprotein phosphatase Psr1/2 [Aspergillus kawachii IFO 4308]	Aspergillus piperis CBS 112811 general stress response phospho protein phosphatase Psr1/2 (BO85DRAFT_273381), mRNA	Probable phosphatase PSR2 OS=Saccharomyces cerevisiae (strain ATCC 204508 / S288c) OX=559292 GN=PSR2 PE=1 SV=1	--	--	--	--
Cluster-1223.5052	3649	2736	6010.01	1731	989	996	amino acid transporter [Aspergillus costaricaensis CBS 115574]	Aspergillus costaricaensis CBS 115574 amino acid transporter (BO79DRAFT_177329), mRNA	High-affinity methionine permease OS=Saccharomyces cerevisiae (strain ATCC 204508 / S288c) OX=559292 GN=MUP1 PE=1 SV=1	Amino acid permease//Amino acid permease	transmembrane transport	transmembrane transporter activity	membrane
Cluster-807.0	3	5	7	2	2	5	hypothetical protein RIB2604_00401820 [Aspergillus luchuensis]	Aspergillus neoniger CBS 115656 hypothetical protein (BO87DRAFT_378814), mRNA	--	--	--	--	--
Cluster-1223.4096	345	448	293	447	518	386	pantothenate kinase [Aspergillus niger]	Aspergillus neoniger CBS 115656 pantothenate kinase (BO87DRAFT_356427), mRNA	Pantothenate kinase OS=Schizosaccharomyces pombe (strain 972 / ATCC 24843) OX=284812 GN=SPBC4B4.01c PE=1 SV=1	Fumble	coenzyme A biosynthetic process//pantothenate biosynthetic process	ATP binding//pantothenate kinase activity	--
Cluster-1402.0	0	4	4	1	5	5	unnamed protein product [Aspergillus niger]	--	--	--	--	--	--
Cluster-1223.3791	715.37	662.75	747.47	317.83	444.14	535.74	hypothetical protein ASPTUDRAFT_49975 [Aspergillus tubingensis CBS 134.48]	Aspergillus niger contig An03c0130, genomic contig	Ribosomal protein S16, mitochondrial OS=Neurospora crassa (strain ATCC 24698 / 74-OR23-1A / CBS 708.71 / DSM 1257 / FGSC 987) OX=367110 GN=cyt-21 PE=3 SV=2	Ribosomal protein S16	translation//ribosome biogenesis	structural constituent of ribosome	ribosome
Cluster-1223.1584	74	104	138	134	186.22	184	trimeric LpxA-like protein [Aspergillus piperis CBS 112811]	Aspergillus costaricaensis CBS 115574 dynactin subunit 5 (BO79DRAFT_180562), partial mRNA	Dynactin subunit 5 OS=Mus musculus OX=10090 GN=Dctn5 PE=1 SV=1	--	--	--	--
Cluster-1223.2319	352	395	546	351	390	386.99	asparaginyl-tRNA synthetase Slm5 [Aspergillus niger]	Aspergillus neoniger CBS 115656 asparaginyl-tRNA synthetase Slm5 (BO87DRAFT_403034), partial mRNA	Asparagine--tRNA ligase, mitochondrial OS=Schizosaccharomyces pombe (strain 972 / ATCC 24843) OX=284812 GN=slm5 PE=3 SV=1	OB-fold nucleic acid binding domain//6-O-methylguanine DNA methyltransferase, DNA binding domain//tRNA synthetases class II (D, K and N)	tRNA aminoacylation for protein translation//DNA repair	nucleic acid binding//catalytic activity//ATP binding//nucleotide binding//aminoacyl-tRNA ligase activity	--
Cluster-1223.8182	73	133	71	182	347	416.99	--	Aspergillus neoniger CBS 115656 hypothetical protein (BO87DRAFT_463032), partial mRNA	--	Pox virus Ag35 surface protein//PPP4R2//NOA36 protein//Origin recognition complex subunit 6 (ORC6)//Myc amino-terminal region//Mediator complex subunit 13 C-terminal domain//Cwf15/Cwc15 cell cycle control protein	regulation of transcription, DNA-templated//regulation of transcription by RNA polymerase II//mRNA splicing, via spliceosome//DNA replication	DNA-binding transcription factor activity//DNA binding//protein phosphatase regulator activity//zinc ion binding//transcription coregulator activity	spliceosomal complex//nuclear origin of replication recognition complex//protein phosphatase 4 complex//nucleus//mediator complex//transcription regulator complex//viral envelope
Cluster-2162.0	3	1	0	0	10	3	hypothetical protein ASPNIDRAFT_177668 [Aspergillus niger]	Aspergillus neoniger CBS 115656 cytochrome P450 (BO87DRAFT_412604), partial mRNA	Cytochrome P450 monooxygenase notG OS=Aspergillus sp. (strain MF297-2) OX=877550 GN=notG PE=1 SV=1	Cytochrome P450	oxidation-reduction process	iron ion binding//oxidoreductase activity, acting on paired donors, with incorporation or reduction of molecular oxygen//heme binding	--
Cluster-1223.7200	7359.76	6245.1	6842.85	6224.14	7410.39	7895.61	hypothetical protein BO87DRAFT_374935 [Aspergillus neoniger CBS 115656]	Aspergillus piperis CBS 112811 telomere and ribosome associated protein Stm1 (BO85DRAFT_447534), mRNA	Suppressor protein STM1 OS=Saccharomyces cerevisiae (strain ATCC 204508 / S288c) OX=559292 GN=STM1 PE=1 SV=3	DAP10 membrane protein//Lipopolysaccharide assembly protein A domain	positive regulation of phosphatidylinositol 3-kinase signaling//regulation of immune response//signal transduction	phosphatidylinositol 3-kinase binding//signaling receptor binding	integral component of plasma membrane//membrane
Cluster-1223.2421	615.99	798.15	935.82	916.95	789.41	762.3	hypothetical protein FVER53263_11264 [Fusarium verticillioides]	Fusarium fujikuroi IMI 58289 probable GTPase Rho (FFUJ_09868), partial mRNA	GTP-binding protein rhoA OS=Emericella nidulans (strain FGSC A4 / ATCC 38163 / CBS 112.46 / NRRL 194 / M139) OX=227321 GN=rhoA PE=3 SV=1	Ras family//ADP-ribosylation factor family	--	GTP binding//GTPase activity	--
Cluster-1223.4301	3185	3456.16	4275	1401.08	1032.99	1087	hypothetical protein ASPTUDRAFT_138371 [Aspergillus tubingensis CBS 134.48]	Aspergillus niger clone AXAS65-H16, complete sequence	Inositol polyphosphate multikinase OS=Saccharomyces cerevisiae (strain ATCC 204508 / S288c) OX=559292 GN=ARG82 PE=1 SV=1	Inositol polyphosphate kinase//Herpesvirus glycoprotein D/GG/GX domain	inositol phosphate biosynthetic process	kinase activity	integral component of membrane
Cluster-1223.4291	662	792	901	475	576	573	hypothetical protein ASPTUDRAFT_54819 [Aspergillus tubingensis CBS 134.48]	Aspergillus eucalypticola CBS 122712 threonyl-tRNA synthetase kinase (BO83DRAFT_374379), mRNA	Probable threonine--tRNA ligase, mitochondrial OS=Schizosaccharomyces pombe (strain 972 / ATCC 24843) OX=284812 GN=SPAC24C9.09 PE=3 SV=2	tRNA synthetase class II core domain (G, H, P, S and T)	tRNA aminoacylation for protein translation	ATP binding//aminoacyl-tRNA ligase activity//nucleotide binding	--
Cluster-1223.5443	4556	3778.23	5585	2759	2930	2645	putative alpha,alpha-trehalose-phosphate synthase [UDP-forming] 106 kDa subunit [Aspergillus awamori]	Aspergillus neoniger CBS 115656 alpha,alpha-trehalose phosphate synthase subunit Tps3 (BO87DRAFT_369061), mRNA	Putative alpha,alpha-trehalose-phosphate synthase [UDP-forming] 106 kDa subunit OS=Schizosaccharomyces pombe (strain 972 / ATCC 24843) OX=284812 GN=SPAC2E11.16c PE=1 SV=1	Mitochondrial import receptor subunit TOM6 homolog//Ribosomal protein S6e//CAS/CSE protein, C-terminus//Glycosyltransferase family 20//Trehalose-phosphatase	translation//trehalose biosynthetic process//ribosome biogenesis	catalytic activity//protein binding//structural constituent of ribosome//Ran GTPase binding	ribosome//mitochondrial outer membrane translocase complex
Cluster-1223.9355	3	5	10	6	6	15	short-chain dehydrogenase [Aspergillus costaricaensis CBS 115574]	Aspergillus piperis CBS 112811 short-chain dehydrogenase (BO85DRAFT_514557), partial mRNA	Probable NADP-dependent mannitol dehydrogenase OS=Uromyces fabae OX=55588 GN=PIG8 PE=2 SV=1	NAD dependent epimerase/dehydratase family//3-beta hydroxysteroid dehydrogenase/isomerase family	C21-steroid hormone metabolic process//estrogen metabolic process//steroid biosynthetic process//oxidation-reduction process//androgen metabolic process	obsolete coenzyme binding//oxidoreductase activity, acting on the CH-OH group of donors, NAD or NADP as acceptor//catalytic activity//3-beta-hydroxy-delta5-steroid dehydrogenase activity	--
Cluster-1030.0	3	0	0	1	5	5	--	Aspergillus niger contig An02c0460, genomic contig	--	--	--	--	--
Cluster-1223.7330	4347.84	4251.49	4349.09	5051.47	4632.02	6101.5	methyltransferase [Aspergillus niger]	Aspergillus costaricaensis CBS 115574 methyltransferase (BO79DRAFT_209903), mRNA	Secondary metabolism regulator LAE1 OS=Cochliobolus heterostrophus (strain C5 / ATCC 48332 / race O) OX=701091 GN=LAE1 PE=3 SV=1	N2,N2-dimethylguanosine tRNA methyltransferase//Methyltransferase domain//Methyltransferase small domain//Putative methyltransferase//FtsJ-like methyltransferase//ubiE/COQ5 methyltransferase family	methylation//tRNA processing//tRNA modification//RNA modification	methyltransferase activity//RNA binding//tRNA (guanine-N2-)-methyltransferase activity//tRNA (guanine-N7-)-methyltransferase activity	--
Cluster-1223.3164	227	175	139	545	1185	1994	hypothetical protein AKAW_04068 [Aspergillus niger]	Aspergillus piperis CBS 112811 hypothetical protein (BO85DRAFT_402370), mRNA	--	--	--	--	--
Cluster-1223.4340	905.13	643.25	806.72	1556.99	1906.63	1466.58	hypothetical protein ASPTUDRAFT_603823 [Aspergillus tubingensis CBS 134.48]	Aspergillus niger contig An02c0460, genomic contig	Uncharacterized WD repeat-containing protein C9G1.05 OS=Schizosaccharomyces pombe (strain 972 / ATCC 24843) OX=284812 GN=SPAC9G1.05 PE=3 SV=1	WD domain, G-beta repeat//CPSF A subunit region	--	nucleic acid binding//protein binding	nucleus
Cluster-1223.6367	936	694.66	825	810	1774	1601	hypothetical protein BO87DRAFT_180428 [Aspergillus neoniger CBS 115656]	Aspergillus niger contig An02c0460, genomic contig	--	--	--	--	--
Cluster-1223.4420	282	262	280.05	357	604	650	family 28 glycosyltransferase [Aspergillus vadensis CBS 113365]	Aspergillus eucalypticola CBS 122712 UDP-N-acetylglucosamine transferase subunit alg13 (BO83DRAFT_377209), mRNA	UDP-N-acetylglucosamine transferase subunit alg13 OS=Neosartorya fumigata (strain ATCC MYA-4609 / Af293 / CBS 101355 / FGSC A1100) OX=330879 GN=alg13 PE=3 SV=2	Glycosyltransferase family 28 C-terminal domain	--	transferase activity, transferring hexosyl groups	--
Cluster-913.0	1	0	2	1	9	1	hypothetical protein BO83DRAFT_441275 [Aspergillus eucalypticola CBS 122712]	Aspergillus vadensis CBS 113365 hypothetical protein (BO88DRAFT_409248), mRNA	--	Chitin binding Peritrophin-A domain	--	chitin binding	extracellular region
Cluster-1223.2924	427	367	495	357	307	515	ankyrin repeat-containing protein [Aspergillus niger]	Aspergillus welwitschiae ankyrin repeat-containing domain protein (BDQ94DRAFT_186205), mRNA	Ankyrin-1 OS=Mus musculus OX=10090 GN=Ank1 PE=1 SV=2	Lymphocyte activation family X//Ankyrin repeat//XPC-binding domain//Domain of unknown function (DUF1891)//Ankyrin repeat//Zeta toxin	immune response//DNA repair//oxidation-reduction process//regulation of lymphocyte activation//proteasome-mediated ubiquitin-dependent protein catabolic process//nucleotide-excision repair	protein binding//ATP binding//damaged DNA binding//methyltransferase activity//kinase activity//2-oxoglutarate-dependent dioxygenase activity	--
Cluster-1223.1088	29	29	29	6	32	36	hypothetical protein BO88DRAFT_402517 [Aspergillus vadensis CBS 113365]	Aspergillus niger contig An16c0240, genomic contig	--	--	--	--	--
Cluster-1948.0	8	7	4	10	53	32	hypothetical protein BO83DRAFT_195030 [Aspergillus eucalypticola CBS 122712]	Aspergillus niger contig An07c0380, genomic contig	--	--	--	--	--
Cluster-1051.0	0	2	1	0	3	3	DUF171-domain-containing protein [Aspergillus costaricaensis CBS 115574]	Aspergillus costaricaensis CBS 115574 DUF171-domain-containing protein (BO79DRAFT_187979), partial mRNA	Putative methyltransferase C9orf114 OS=Homo sapiens OX=9606 GN=SPOUT1 PE=1 SV=3	Anaerobic c4-dicarboxylate membrane transporter	C4-dicarboxylate transport	C4-dicarboxylate transmembrane transporter activity	integral component of membrane
Cluster-2134.0	1	9	7	0	3	11	hypothetical protein BO79DRAFT_272960 [Aspergillus costaricaensis CBS 115574]	Aspergillus costaricaensis CBS 115574 hypothetical protein (BO79DRAFT_272960), partial mRNA	--	--	--	--	--
Cluster-1223.2992	991	848	1074.2	1129	1287	1172	CRAL/TRIO domain protein [Aspergillus vadensis CBS 113365]	Aspergillus niger clone AXAS93-M16, complete sequence	CRAL-TRIO domain-containing protein C23B6.04c OS=Schizosaccharomyces pombe (strain 972 / ATCC 24843) OX=284812 GN=SPCC23B6.04c PE=1 SV=1	--	--	--	--
Cluster-1223.5290	832.01	657	855	909.91	1189.99	1007.99	hypothetical protein BO79DRAFT_191470 [Aspergillus costaricaensis CBS 115574]	Aspergillus neoniger CBS 115656 hypothetical protein (BO87DRAFT_381511), mRNA	--	--	--	--	--
Cluster-1223.4436	3397	3853	4689	2692	2083	2572	intermembrane space AAA protease IAP-1 [Aspergillus piperis CBS 112811]	Aspergillus eucalypticola CBS 122712 intermembrane space AAA protease IAP-1 (BO83DRAFT_382309), mRNA	Mitochondrial inner membrane i-AAA protease supercomplex subunit YME1 OS=Saccharomyces cerevisiae (strain ATCC 204508 / S288c) OX=559292 GN=YME1 PE=1 SV=1	AAA domain (Cdc48 subfamily)//TIP49 P-loop domain//AAA domain (dynein-related subfamily)//Holliday junction DNA helicase RuvB P-loop domain//Peptidase family M41//IstB-like ATP binding protein//ATPase family associated with various cellular activities (AAA)	DNA repair//proteolysis//DNA recombination	ATP binding//DNA helicase activity//ATPase activity//metalloendopeptidase activity//four-way junction helicase activity	replication fork//Holliday junction helicase complex
Cluster-688.0	0	1	0	0	11	0	hypothetical protein FPOA_09809 [Fusarium poae]	Fusarium oxysporum f. sp. lycopersici 4287 tyrosine 3-monooxygenase/tryptophan 5-monooxygenase activation protein partial mRNA	14-3-3 protein homolog OS=Trichoderma harzianum OX=5544 PE=2 SV=1	--	--	--	--
Cluster-1223.6193	1977.07	2256.02	2343.01	1087.94	1780.29	1897	hypothetical protein BO85DRAFT_483257 [Aspergillus piperis CBS 112811]	Aspergillus neoniger CBS 115656 hypothetical protein (BO87DRAFT_430645), partial mRNA	Ubiquitin carboxyl-terminal hydrolase isozyme L3 OS=Sus scrofa OX=9823 GN=UCHL3 PE=2 SV=1	SAMP Motif//ATPase domain predominantly from Archaea//NB-ARC domain//Death effector domain//RNA helicase//D-isomer specific 2-hydroxyacid dehydrogenase, catalytic domain//Ubiquitin carboxyl-terminal hydrolase, family 1//NTPase//Type III restriction enzyme, res subunit//ATPase family associated with various cellular activities (AAA)	proteolysis//regulation of apoptotic process//Wnt signaling pathway//ubiquitin-dependent protein catabolic process//oxidation-reduction process//protein deubiquitination	ADP binding//RNA helicase activity//RNA binding//hydrolase activity//protein binding//oxidoreductase activity, acting on the CH-OH group of donors, NAD or NADP as acceptor//ATP binding//NAD binding//nucleotide phosphatase activity, acting on free nucleotides//beta-catenin binding//DNA binding//thiol-dependent ubiquitin-specific protease activity	catenin complex
Cluster-1223.6452	8375.9	7473.25	10891.7	11305.3	10531.1	13907.8	hypothetical protein BO87DRAFT_336402 [Aspergillus neoniger CBS 115656]	Aspergillus niger contig An01c0330, genomic contig	Probable glycosidase crf1 OS=Neosartorya fumigata (strain ATCC MYA-4609 / Af293 / CBS 101355 / FGSC A1100) OX=330879 GN=crf1 PE=1 SV=2	Nucleopolyhedrovirus P10 protein//RNA polymerases N / 8 kDa subunit//DASH complex subunit Dad2//Fusaric acid resistance protein family//Glycosyl hydrolases family 16//Baculovirus polyhedron envelope protein, PEP, C terminus//Syntaxin 6, N-terminal	pyrimidine nucleobase metabolic process//transcription, DNA-templated//mitotic cell cycle//Golgi vesicle transport//purine nucleobase metabolic process//transmembrane transport//carbohydrate metabolic process	transmembrane transporter activity//DNA-directed 5'-3' RNA polymerase activity//structural molecule activity//DNA binding//hydrolase activity, hydrolyzing O-glycosyl compounds	viral envelope//plasma membrane//viral capsid//mitotic spindle//nucleolus//DASH complex//membrane
Cluster-1223.5560	11568	13812	22205.2	7598	3264	6072	hypothetical protein ASPTUDRAFT_54712 [Aspergillus tubingensis CBS 134.48]	Aspergillus costaricaensis CBS 115574 hypothetical protein (BO79DRAFT_289946), mRNA	ABC multidrug transporter C OS=Neosartorya fumigata (strain ATCC MYA-4609 / Af293 / CBS 101355 / FGSC A1100) OX=330879 GN=abcC PE=1 SV=1	RsgA GTPase//Human adenovirus early E3A glycoprotein//ABC-2 type transporter//Septin//Viral (Superfamily 1) RNA helicase//CDR ABC transporter//Integrase core domain//ABC transporter//Lipid A Biosynthesis N-terminal domain	DNA integration//lipid A biosynthetic process//transmembrane transport//transport	ATP binding//lipid-A-disaccharide synthase activity//ATPase activity//GTPase activity//GTP binding//ATPase-coupled transmembrane transporter activity	membrane//integral component of membrane
Cluster-1223.3800	818	813	1261	656	579	676	acetylornithine deacetylase [Aspergillus eucalypticola CBS 122712]	Aspergillus costaricaensis CBS 115574 hypothetical protein (BO79DRAFT_221613), partial mRNA	N-carbamoyl-L-amino-acid hydrolase OS=Rhizobium meliloti OX=382 GN=hyuC PE=1 SV=1	Peptidase family M20/M25/M40//pKID domain//NAD dependent epimerase/dehydratase family	regulation of transcription, DNA-templated	hydrolase activity//obsolete coenzyme binding//catalytic activity//protein binding	--
Cluster-1223.3826	1647	1545	1906	2352	3128	2954	hypothetical protein BO79DRAFT_207550 [Aspergillus costaricaensis CBS 115574]	Aspergillus vadensis CBS 113365 hypothetical protein (BO88DRAFT_404232), mRNA	Uncharacterized protein YPL277C OS=Saccharomyces cerevisiae (strain ATCC 204508 / S288c) OX=559292 GN=YPL277C PE=1 SV=1	Transforming growth factor beta type I GS-motif	serine family amino acid metabolic process//phosphorylation//protein phosphorylation//transmembrane receptor protein serine/threonine kinase signaling pathway	ATP binding//transmembrane receptor protein serine/threonine kinase activity	membrane
Cluster-2251.0	6	8	1	0	99	0	hypothetical protein AU210_009665 [Fusarium oxysporum f. sp. radicis-cucumerinum]	Fusarium oxysporum f. sp. lycopersici 4287 40S ribosomal protein S9 mRNA	40S ribosomal protein S9 OS=Podospora anserina OX=2587412 GN=RPS9 PE=3 SV=1	S4 domain//Ribosomal protein S4/S9 N-terminal domain	--	rRNA binding//RNA binding	--
Cluster-1223.8909	14	20	31	35	47	14	UbiD family decarboxylase [Aspergillus costaricaensis CBS 115574]	Aspergillus neoniger CBS 115656 UbiD family decarboxylase (BO87DRAFT_403682), partial mRNA	--	--	--	--	--
Cluster-1223.3047	140	102	124	138	223	214	major facilitator superfamily transporter [Aspergillus niger]	Aspergillus costaricaensis CBS 115574 hypothetical protein (BO79DRAFT_286658), partial mRNA	--	--	--	--	--
Cluster-1223.2159	2	7	1	0	2	0	hypothetical protein ASPNIDRAFT_128905 [Aspergillus niger]	Aspergillus vadensis CBS 113365 serine/threonine-protein kinase cbk1 (BO88DRAFT_391090), partial mRNA	Serine/threonine-protein kinase cbk1 OS=Emericella nidulans (strain FGSC A4 / ATCC 38163 / CBS 112.46 / NRRL 194 / M139) OX=227321 GN=cbk1 PE=3 SV=2	CDC45-like protein//Protein kinase C terminal domain	serine family amino acid metabolic process//phosphorylation//DNA replication initiation//protein phosphorylation	protein serine/threonine kinase activity//ATP binding	--
Cluster-1223.6421	41711.1	54009.2	61931.3	8530.16	5600	6038.72	hypothetical protein ASPTUDRAFT_278028 [Aspergillus tubingensis CBS 134.48]	Aspergillus vadensis CBS 113365 mitochondrial hypoxia responsive domain protein (BO88DRAFT_409052), mRNA	Respiratory supercomplex factor 2 homolog C1565.01 OS=Schizosaccharomyces pombe (strain 972 / ATCC 24843) OX=284812 GN=rcf2 PE=3 SV=1	--	--	--	--
Cluster-1686.0	1	0	6	12	8	16	hypothetical protein BO83DRAFT_377156 [Aspergillus eucalypticola CBS 122712]	Aspergillus welwitschiae hypothetical protein (BDQ94DRAFT_136999), mRNA	--	--	--	--	--
Cluster-1223.4808	2491.56	2521	3519	3820.09	4467	4800	SWIRM domain protein [Aspergillus niger]	Aspergillus niger contig An07c0380, genomic contig	SWIRM domain-containing protein YOR338W OS=Saccharomyces cerevisiae (strain ATCC 204508 / S288c) OX=559292 GN=YOR338W PE=1 SV=1	SWIRM domain	--	protein binding	--
Cluster-1223.4674	1504	2175	2777	1052	988	1286	hypothetical protein BO94DRAFT_304636 [Aspergillus sclerotioniger CBS 115572]	Aspergillus neoniger CBS 115656 nucleoside transporter (BO87DRAFT_373744), mRNA	Purine-cytosine permease FCY21 OS=Saccharomyces cerevisiae (strain ATCC 204508 / S288c) OX=559292 GN=FCY21 PE=1 SV=2	Permease for cytosine/purines, uracil, thiamine, allantoin	transmembrane transport	transmembrane transporter activity	membrane
Cluster-435.0	0	3	3	1	3	0	ankyrin [Aspergillus costaricaensis CBS 115574]	Aspergillus costaricaensis CBS 115574 ankyrin (BO79DRAFT_150641), partial mRNA	--	--	--	--	--
Cluster-1223.1116	56	79	88	63	81	63	hypothetical protein ASPTUDRAFT_206080 [Aspergillus tubingensis CBS 134.48]	Aspergillus eucalypticola CBS 122712 hypothetical protein (BO83DRAFT_70738), mRNA	--	Required for respiratory growth protein 8 mitochondrial	mitochondrial genome maintenance	--	--
Cluster-1223.5636	1497	1249	1360	1038	1245	1256	lanthionine synthetase C family protein [Aspergillus niger]	Aspergillus neoniger CBS 115656 lanthionine synthetase C family protein (BO87DRAFT_175073), mRNA	LanC-like protein 2 OS=Mus musculus OX=10090 GN=Lancl2 PE=1 SV=1	Biotin/lipoate A/B protein ligase family	cellular protein modification process	--	--
Cluster-1223.6842	5503	5885	6563	6605	9482.94	7657	carbonyl reductase [Aspergillus niger]	Aspergillus piperis CBS 112811 carbonyl reductase (BO85DRAFT_452607), mRNA	Short-chain dehydrogenase/reductase ATR10 OS=Stachybotrys chlorohalonata (strain IBT 40285) OX=1283841 GN=ATR10 PE=3 SV=1	--	--	--	--
Cluster-1223.4747	607	793	1055	721	1042	951	splicing factor 3a subunit 2 [Aspergillus piperis CBS 112811]	Aspergillus neoniger CBS 115656 splicing factor 3a subunit 2 (BO87DRAFT_349571), mRNA	Splicing factor 3A subunit 2 OS=Rattus norvegicus OX=10116 GN=Sf3a2 PE=2 SV=1	--	--	--	--
Cluster-1223.6278	2570	2909.02	3751.36	3079.91	2709	3046	hypothetical protein BO83DRAFT_421009 [Aspergillus eucalypticola CBS 122712]	Aspergillus vadensis CBS 113365 general stress response protein Whi2 (BO88DRAFT_432322), partial mRNA	WHI2-like protein P4H10.16c OS=Schizosaccharomyces pombe (strain 972 / ATCC 24843) OX=284812 GN=SPBP4H10.16c PE=3 SV=1	Actin-binding domain of plant-specific actin-binding protein	--	actin binding	--
Cluster-1223.9059	6	1	1	2	17	2.14	hypothetical protein BO88DRAFT_400511 [Aspergillus vadensis CBS 113365]	Aspergillus vadensis CBS 113365 hypothetical protein (BO88DRAFT_400511), mRNA	--	--	--	--	--
Cluster-1223.2005	4	4	11	2	10	3	--	Aspergillus niger contig An08c0220, genomic contig	--	--	--	--	--
Cluster-1223.1501	13	16	12	31	106	66	hypothetical protein ASPTUDRAFT_183528 [Aspergillus tubingensis CBS 134.48]	Aspergillus neoniger CBS 115656 hypothetical protein (BO87DRAFT_364725), mRNA	--	Rotavirus RNA-binding Protein 53 (NS53)	--	RNA binding	--
Cluster-1223.8841	98.97	101	157	101	102	97	hypothetical protein ASPTUDRAFT_189633 [Aspergillus tubingensis CBS 134.48]	Aspergillus vadensis CBS 113365 oligopeptide transporter OPT family (BO88DRAFT_424691), partial mRNA	Oligopeptide transporter 1 OS=Arabidopsis thaliana OX=3702 GN=OPT1 PE=2 SV=1	Prenyltransferase and squalene oxidase repeat//Dehydratase family//Hypoxia-inducible lipid droplet-associated//OPT oligopeptide transporter protein	transmembrane transport//positive regulation of cytokine production//positive regulation of lipid storage//positive regulation of cell population proliferation	catalytic activity	--
Cluster-1223.6554	864	930.06	1000.01	1026.02	995	1064.07	hypothetical protein AKAW_08175 [Aspergillus kawachii IFO 4308]	Aspergillus piperis CBS 112811 hypothetical protein (BO85DRAFT_426123), mRNA	Methionyl-tRNA formyltransferase, mitochondrial OS=Saccharomyces cerevisiae (strain ATCC 204508 / S288c) OX=559292 GN=FMT1 PE=1 SV=2	Formyl transferase//Formyl transferase, C-terminal domain	biosynthetic process	hydroxymethyl-, formyl- and related transferase activity	--
Cluster-1223.8181	389	415	395	704	1120	982	uncharacterized transporter C1039.04 [Aspergillus awamori]	Aspergillus neoniger CBS 115656 MFS transporter (BO87DRAFT_359809), partial mRNA	Uncharacterized transporter C1039.04 OS=Schizosaccharomyces pombe (strain 972 / ATCC 24843) OX=284812 GN=SPAC1039.04 PE=3 SV=1	Ergtoxin family//ATP synthase subunit C//Poxvirus virion envelope protein A14//Major Facilitator Superfamily//Domain of unknown function (DUF1891)	proton transmembrane transport//transport//pathogenesis//transmembrane transport//oxidation-reduction process	2-oxoglutarate-dependent dioxygenase activity//proton transmembrane transporter activity//potassium channel inhibitor activity//transmembrane transporter activity//methyltransferase activity	proton-transporting two-sector ATPase complex, proton-transporting domain//viral envelope//extracellular region
Cluster-1223.3830	28	36	51	74	88	91	hypothetical protein BO83DRAFT_186568 [Aspergillus eucalypticola CBS 122712]	Aspergillus niger contig An07c0070, genomic contig	--	Vacuolar ATP synthase subunit S1 (ATP6S1)	oxidative phosphorylation//proton transmembrane transport//ATP synthesis coupled proton transport	proton-transporting ATPase activity, rotational mechanism//proton-transporting ATP synthase activity, rotational mechanism	proton-transporting ATP synthase complex//proton-transporting V-type ATPase, V1 domain
Cluster-633.0	122.11	86.3	91.21	50.66	106.5	94.34	cytochrome c oxidase subunit 6b [Fusarium verticillioides 7600]	Fusarium verticillioides 7600 cytochrome c oxidase subunit 6b (FVEG_04937), mRNA	Cytochrome c oxidase subunit 12, mitochondrial OS=Neurospora crassa (strain ATCC 24698 / 74-OR23-1A / CBS 708.71 / DSM 1257 / FGSC 987) OX=367110 GN=cox-13 PE=1 SV=1	Cytochrome oxidase c subunit VIb	--	--	mitochondrion
Cluster-1223.7685	709	1796.94	795	1654.8	230.01	189	O-methyltransferase [Aspergillus luchuensis]	Aspergillus niger contig An03c0180, genomic contig	O-methyltransferase phnC OS=Penicillium herquei OX=69774 GN=phnC PE=3 SV=1	O-methyltransferase domain	--	O-methyltransferase activity	--
Cluster-1223.4308	2165.23	2334	3170.15	1449	828	1339	HEAT repeat protein [Aspergillus luchuensis]	Aspergillus costaricaensis CBS 115574 HEAT repeat protein (BO79DRAFT_210362), mRNA	U3 small nucleolar RNA-associated protein 20 OS=Schizosaccharomyces pombe (strain 972 / ATCC 24843) OX=284812 GN=utp20 PE=3 SV=1	HEAT repeat//DNL zinc finger//Alba//E7 protein, Early protein//ATP dependent DNA ligase domain//Hydrogenase/urease nickel incorporation, metallochaperone, hypA	regulation of transcription, DNA-templated//DNA repair//protein maturation//DNA replication//DNA recombination	ATP binding//DNA-binding transcription factor activity//DNA ligase (ATP) activity//nickel cation binding//protein binding//DNA binding//nucleic acid binding//zinc ion binding	transcription regulator complex
Cluster-1223.9316	4	2	4	1	106	1	--	--	--	Putative transposase//AcrB/AcrD/AcrF family	transmembrane transport//transposition, DNA-mediated	DNA binding//transmembrane transporter activity//transposase activity	membrane
Cluster-1223.6009	1811.99	1605	1606	1957.64	1711	1976	hypothetical protein AKAW_06059 [Aspergillus kawachii IFO 4308]	Aspergillus costaricaensis CBS 115574 hypothetical protein (BO79DRAFT_208753), mRNA	Protein transport protein sec24 OS=Aspergillus niger (strain CBS 513.88 / FGSC A1513) OX=425011 GN=sec24 PE=3 SV=1	Sec23/Sec24 zinc finger//Sec23/Sec24 trunk domain//Sec23/Sec24 helical domain	endoplasmic reticulum to Golgi vesicle-mediated transport//intracellular protein transport	zinc ion binding	COPII vesicle coat
Cluster-1223.5275	195	141	160	1582	1325	3654	quinate permease [Aspergillus eucalypticola CBS 122712]	Aspergillus piperis CBS 112811 quinate permease (BO85DRAFT_414456), mRNA	Probable quinate permease OS=Aspergillus niger (strain CBS 513.88 / FGSC A1513) OX=425011 GN=qutD PE=3 SV=1	Sugar (and other) transporter//Major Facilitator Superfamily	transmembrane transport	transmembrane transporter activity	integral component of membrane
Cluster-412.0	0	0	2	0	0	4	hypothetical protein An07g06120 [Aspergillus niger]	Aspergillus niger contig An07c0160, genomic contig	--	--	--	--	--
Cluster-1223.619	50	135	77	217	340	135	hypothetical protein BO79DRAFT_262163 [Aspergillus costaricaensis CBS 115574]	Aspergillus neoniger CBS 115656 7alpha-cephem-methoxylase P8 chain related protein (BO87DRAFT_381063), mRNA	Aspirochlorine biosynthesis protein N OS=Aspergillus oryzae (strain ATCC 42149 / RIB 40) OX=510516 GN=aclN PE=3 SV=1	--	--	--	--
Cluster-1223.1609	24	70	73	46	36	36	hypothetical protein ASPTUDRAFT_41287 [Aspergillus tubingensis CBS 134.48]	Aspergillus costaricaensis CBS 115574 NAD(P)-binding protein (BO79DRAFT_156359), partial mRNA	Isoflavone reductase homolog IRL OS=Zea mays OX=4577 GN=IRL PE=2 SV=1	--	--	--	--
Cluster-1223.6018	600	652	841	403	566	540	hypothetical protein ASPTUDRAFT_45486 [Aspergillus tubingensis CBS 134.48]	Aspergillus neoniger CBS 115656 exosome complex exonuclease Rrp40 (BO87DRAFT_372716), mRNA	Exosome complex component RRP40 OS=Saccharomyces cerevisiae (strain ATCC 204508 / S288c) OX=559292 GN=RRP40 PE=1 SV=2	KH domain	--	RNA binding	--
Cluster-1223.1621	19	12	21	17	25	16	hypothetical protein BO83DRAFT_63042 [Aspergillus eucalypticola CBS 122712]	Aspergillus eucalypticola CBS 122712 hypothetical protein (BO83DRAFT_63042), mRNA	--	--	--	--	--
Cluster-1223.857	6	2	7	5	13	10	hypothetical protein BO85DRAFT_476458 [Aspergillus piperis CBS 112811]	Aspergillus piperis CBS 112811 hypothetical protein (BO85DRAFT_476458), partial mRNA	--	--	--	--	--
Cluster-1223.3074	479	360	731	132	170	139	similar to An01g00730 [Aspergillus niger]	Aspergillus neoniger CBS 115656 hypothetical protein (BO87DRAFT_342321), partial mRNA	--	--	--	--	--
Cluster-1223.2923	149	189	266	129	100	109	fungal-specific transcription factor [Aspergillus costaricaensis CBS 115574]	Aspergillus vadensis CBS 113365 fungal-specific transcription factor (BO88DRAFT_136317), mRNA	Proline utilization trans-activator OS=Saccharomyces cerevisiae (strain ATCC 204508 / S288c) OX=559292 GN=PUT3 PE=1 SV=1	Fungal specific transcription factor domain	transcription, DNA-templated	DNA binding//zinc ion binding	nucleus
Cluster-1223.1849	29	11	19	52	179	83	--	Aspergillus niger contig An13c0020, genomic contig	--	Interleukin-6/G-CSF/MGF family	T-helper 17 cell lineage commitment//cell population proliferation//signal transduction//immune response//growth	interleukin-6 receptor binding	interleukin-6 receptor complex//extracellular space
Cluster-1223.4414	984	963.03	1089	428	611.75	518.31	hypothetical protein RIB2604_02001970 [Aspergillus luchuensis]	Aspergillus neoniger CBS 115656 hypothetical protein (BO87DRAFT_374770), mRNA	--	Linker for activation of T-cells	signal transduction	--	membrane
Cluster-1223.4653	898	914	1148	791	549.83	1037	C6 zinc finger domain protein [Aspergillus niger]	Aspergillus neoniger CBS 115656 C6 zinc finger domain protein (BO87DRAFT_108530), mRNA	Low-affinity glucose transporter HXT3 OS=Saccharomyces cerevisiae (strain ATCC 204508 / S288c) OX=559292 GN=HXT3 PE=1 SV=1	Major Facilitator Superfamily//Fungal specific transcription factor domain//Sugar (and other) transporter//Fungal Zn(2)-Cys(6) binuclear cluster domain//Cytochrome Cytochrome b558 alpha-subunit	transcription, DNA-templated//transmembrane transport//regulation of transcription, DNA-templated	DNA-binding transcription factor activity, RNA polymerase II-specific//transmembrane transporter activity//zinc ion binding//heme binding//DNA binding	integral component of membrane//nucleus
Cluster-1223.95	6	8	0	30	13	27	D-3-phosphoglycerate dehydrogenase [Aspergillus niger]	Aspergillus neoniger CBS 115656 D-3-phosphoglycerate dehydrogenase (BO87DRAFT_430622), partial mRNA	D-3-phosphoglycerate dehydrogenase OS=Methanocaldococcus jannaschii (strain ATCC 43067 / DSM 2661 / JAL-1 / JCM 10045 / NBRC 100440) OX=243232 GN=serA PE=3 SV=1	D-isomer specific 2-hydroxyacid dehydrogenase, catalytic domain//NAD binding domain of 6-phosphogluconate dehydrogenase//D-isomer specific 2-hydroxyacid dehydrogenase, NAD binding domain	oxidation-reduction process	oxidoreductase activity, acting on the CH-OH group of donors, NAD or NADP as acceptor//NADP binding//NAD binding	--
Cluster-1223.6116	1419	1288	1686	545	129	378	cis-aconitic acid decarboxylase [Aspergillus niger]	Aspergillus neoniger CBS 115656 2-methylcitrate dehydratase PrpD (BO87DRAFT_328767), mRNA	Cis-aconitate decarboxylase OS=Aspergillus terreus OX=33178 GN=cad1 PE=1 SV=1	MmgE/PrpD family	--	lyase activity	--
Cluster-1223.8084	1982	1435.98	1741.03	1374	2161.27	2241.08	NADH-ubiquinone oxidoreductase 21 kDa subunit [Aspergillus vadensis CBS 113365]	Aspergillus neoniger CBS 115656 NADH-ubiquinone oxidoreductase 21 kDa subunit (BO87DRAFT_215667), mRNA	NADH-ubiquinone oxidoreductase 20.9 kDa subunit OS=Neurospora crassa (strain ATCC 24698 / 74-OR23-1A / CBS 708.71 / DSM 1257 / FGSC 987) OX=367110 GN=nuo20.9 PE=1 SV=1	MafB19-like deaminase	nitrogen compound metabolic process//tRNA wobble adenosine to inosine editing	tRNA-specific adenosine deaminase activity	--
Cluster-1223.7348	5136	7320	8896	2591.82	1592	2015	2-isopropylmalate synthase [Aspergillus eucalypticola CBS 122712]	Aspergillus piperis CBS 112811 2-isopropylmalate synthase (BO85DRAFT_433133), mRNA	2-isopropylmalate synthase OS=Saccharomyces cerevisiae (strain ATCC 204508 / S288c) OX=559292 GN=LEU4 PE=1 SV=1	HMGL-like//Polyomavirus large T antigen C-terminus//LeuA allosteric (dimerisation) domain	valine biosynthetic process//leucine biosynthetic process//pyruvate metabolic process//isoleucine biosynthetic process//DNA replication	ATP binding//2-isopropylmalate synthase activity//DNA binding//catalytic activity	--
Cluster-116.0	0	0	0	0	11	0	hypothetical protein (mitochondrion) [Chrysoporthe deuterocubensis]	Fusarium proliferatum partial nad2 gene for mitochondrially encoded NADH dehydrogenase 2, strain ITEM2400	--	--	--	--	--
Cluster-1223.3666	1623.13	1411	1598.68	732	362	483.38	hypothetical protein ASPCADRAFT_176279 [Aspergillus carbonarius ITEM 5010]	Aspergillus costaricaensis CBS 115574 zinc-containing alcohol dehydrogenase (BO79DRAFT_195022), mRNA	S-(hydroxymethyl)glutathione dehydrogenase OS=Methylobacter marinus OX=34058 GN=fdh PE=3 SV=2	Alcohol dehydrogenase GroES-like domain//Zinc-binding dehydrogenase	oxidation-reduction process	--	--
Cluster-1223.2580	62	57	70	62	88	79	ribonuclease H2 subunit C [Aspergillus neoniger CBS 115656]	Aspergillus neoniger CBS 115656 ribonuclease H2 subunit C (BO87DRAFT_344636), mRNA	Ribonuclease H2 subunit C OS=Homo sapiens OX=9606 GN=RNASEH2C PE=1 SV=1	Ribonuclease H2 non-catalytic subunit (Ylr154p-like)	RNA catabolic process	--	ribonuclease H2 complex
Cluster-1223.3220	396	448	434	738	692	813	vacuolar protein sorting protein [Aspergillus costaricaensis CBS 115574]	Aspergillus eucalypticola CBS 122712 vacuolar protein sorting protein (BO83DRAFT_369726), mRNA	Vacuolar protein sorting-associated protein 11 homolog OS=Homo sapiens OX=9606 GN=VPS11 PE=1 SV=1	Reovirus minor core protein Mu-2//Transcription initiation factor IID, 31kD subunit//RING-H2 zinc finger domain//Region in Clathrin and VPS//Zinc finger, C3HC4 type (RING finger)	vesicle-mediated transport//DNA-templated transcription, initiation//intracellular protein transport	metal ion binding//zinc ion binding//structural molecule activity	viral capsid
Cluster-1223.1636	1	2	2	7	2	4	hypothetical protein ASPFODRAFT_74897 [Aspergillus luchuensis CBS 106.47]	Aspergillus piperis CBS 112811 hypothetical protein (BO85DRAFT_478535), partial mRNA	--	--	--	--	--
Cluster-1223.8295	195	175	149	354	711	1105	isoflavone reductase family protein [Aspergillus neoniger CBS 115656]	Aspergillus neoniger CBS 115656 isoflavone reductase family protein (BO87DRAFT_378522), mRNA	Isoflavone reductase homolog A622 OS=Nicotiana tabacum OX=4097 GN=A622 PE=2 SV=1	Semialdehyde dehydrogenase, NAD binding domain//Dihydrodipicolinate reductase, N-terminus//NAD dependent epimerase/dehydratase family//Saccharopine dehydrogenase NADP binding domain//3-beta hydroxysteroid dehydrogenase/isomerase family	C21-steroid hormone metabolic process//oxidation-reduction process//steroid biosynthetic process//estrogen metabolic process//lysine biosynthetic process//lysine biosynthetic process via diaminopimelate//androgen metabolic process	oxidoreductase activity, acting on the CH-OH group of donors, NAD or NADP as acceptor//obsolete coenzyme binding//4-hydroxy-tetrahydrodipicolinate reductase//oxidoreductase activity//catalytic activity//NAD binding//oxidoreductase activity, acting on the aldehyde or oxo group of donors, NAD or NADP as acceptor//3-beta-hydroxy-delta5-steroid dehydrogenase activity	--
Cluster-1223.5185	1699	1515	2264	1245	1035	1233	nuclear pore complex subunit Nup85 [Aspergillus niger]	Aspergillus neoniger CBS 115656 nuclear pore complex subunit Nup85 (BO87DRAFT_366420), mRNA	Nucleoporin NUP85 OS=Chaetomium thermophilum (strain DSM 1495 / CBS 144.50 / IMI 039719) OX=759272 GN=NUP85 PE=1 SV=1	Mitochondrial import protein Pam17	--	--	PAM complex, Tim23 associated import motor
Cluster-1223.8132	1172.26	1535.96	1819.5	1555.61	1334.93	1326.69	cross-pathway control WD-repeat protein cpc2 [Microdochium bolleyi]	Fusarium fujikuroi IMI 58289 probable CPC2 protein (FFUJ_07592), partial mRNA	Guanine nucleotide-binding protein subunit beta-like protein OS=Neurospora crassa (strain ATCC 24698 / 74-OR23-1A / CBS 708.71 / DSM 1257 / FGSC 987) OX=367110 GN=cpc-2 PE=3 SV=1	WD domain, G-beta repeat	--	protein binding	--
Cluster-1223.3567	1064.99	1020.06	1310.06	1038.92	1273.45	1257.05	golgi apparatus membrane protein tvp18, partial [Aspergillus niger ATCC 13496]	Aspergillus niger contig An16c0170, genomic contig	Golgi apparatus membrane protein tvp18 OS=Aspergillus terreus (strain NIH 2624 / FGSC A1156) OX=341663 GN=tvp18 PE=3 SV=2	Uncharacterized conserved protein CG6151-P	--	--	integral component of membrane
Cluster-1223.469	3	1	0	2	8	8	hypothetical protein AKAW_07838 [Aspergillus niger]	Aspergillus costaricaensis CBS 115574 NAD(P)-binding protein (BO79DRAFT_218561), partial mRNA	--	3-hydroxyacyl-CoA dehydrogenase, NAD binding domain//D-isomer specific 2-hydroxyacid dehydrogenase, NAD binding domain//NAD-dependent glycerol-3-phosphate dehydrogenase N-terminus	benzoate metabolic process//lysine catabolic process//tryptophan metabolic process//oxidation-reduction process//fatty acid biosynthetic process//fatty acid metabolic process//valine catabolic process//glycerol-3-phosphate catabolic process//isoleucine catabolic process//leucine catabolic process	3-hydroxyacyl-CoA dehydrogenase activity//oxidoreductase activity//oxidoreductase activity, acting on the CH-OH group of donors, NAD or NADP as acceptor//NAD binding	--
Cluster-1223.2094	180	172	189	311	302	449	carboxylesterase [Aspergillus luchuensis]	Aspergillus eucalypticola CBS 122712 carboxylesterase (BO83DRAFT_365055), mRNA	Fumonisin B1 esterase OS=Sphingopyxis macrogoltabida OX=33050 GN=fumD PE=1 SV=1	alpha/beta hydrolase fold//Prolyl oligopeptidase family//Flavivirus non-structural protein NS4A	viral process//proteolysis//RNA metabolic process	hydrolase activity//serine-type peptidase activity	virion
Cluster-1223.7606	1071	776.91	1143.98	923.71	1257	1105.25	hypothetical protein ASPTUDRAFT_126064 [Aspergillus tubingensis CBS 134.48]	Aspergillus niger contig An07c0160, genomic contig	Fluconazole resistance protein 3 OS=Candida albicans OX=5476 GN=FCR3 PE=3 SV=1	--	--	--	--
Cluster-1223.7558	680	600	750	726	769	796	hypothetical protein BO85DRAFT_468717 [Aspergillus piperis CBS 112811]	Aspergillus neoniger CBS 115656 hypothetical protein (BO87DRAFT_337149), mRNA	--	VEGF heparin-binding domain	--	heparin binding	--
Cluster-1173.0	6	10	18	9	15	3	hypothetical protein ASPTUDRAFT_136871 [Aspergillus tubingensis CBS 134.48]	Aspergillus eucalypticola CBS 122712 hypothetical protein (BO83DRAFT_380017), mRNA	--	--	--	--	--
Cluster-741.1	0	0	0	0	7	0	uricase [Fusarium oxysporum f. sp. radicis-lycopersici 26381]	Fusarium fujikuroi IMI 58289 draft genome, chromosome FFUJ_chr09	Uricase OS=Aspergillus flavus OX=5059 GN=uaZ PE=1 SV=3	--	--	--	--
Cluster-1223.3420	1399.05	1259.86	1737.29	1631.04	1847	1785.81	Sm-like ribonucleo protein [Aspergillus eucalypticola CBS 122712]	Aspergillus niger contig An04c0100, genomic contig	Small nuclear ribonucleoprotein-associated protein B OS=Dictyostelium discoideum OX=44689 GN=snrpb PE=3 SV=1	--	--	--	--
Cluster-1223.6199	9730.86	8091.31	9003.15	8274.29	11506.1	11347.5	DUF408 domain protein [Aspergillus eucalypticola CBS 122712]	Aspergillus niger contig An16c0170, genomic contig	40S ribosomal protein S17 OS=Neurospora crassa (strain ATCC 24698 / 74-OR23-1A / CBS 708.71 / DSM 1257 / FGSC 987) OX=367110 GN=rps-17 PE=3 SV=1	hAT family C-terminal dimerisation region//Ribosomal S17	translation//ribosome biogenesis	protein dimerization activity//structural constituent of ribosome	ribosome
Cluster-1223.9007	37	41	45	62	82	72	trimeric LpxA-like protein [Aspergillus costaricaensis CBS 115574]	Aspergillus neoniger CBS 115656 hypothetical protein (BO87DRAFT_357182), partial mRNA	--	--	--	--	--
Cluster-1223.1153	14	14	9	18	40	41	hypothetical protein BO88DRAFT_156229 [Aspergillus vadensis CBS 113365]	Aspergillus niger contig An01c0160, genomic contig	--	Peptidase family S49 N-terminal	--	serine-type endopeptidase activity	plasma membrane
Cluster-1223.76	17	8	9	3	17	18	hypothetical protein ASPTUDRAFT_205634 [Aspergillus tubingensis CBS 134.48]	Aspergillus welwitschiae hypothetical protein (BDQ94DRAFT_181539), partial mRNA	Fusaridione A synthetase fsdS OS=Fusarium heterosporum OX=42747 GN=fsdS PE=3 SV=2	AMP-binding enzyme	--	catalytic activity	--
Cluster-1223.154	13	17	10	4	2	18	hypothetical protein BO79DRAFT_255150 [Aspergillus costaricaensis CBS 115574]	Aspergillus piperis CBS 112811 hypothetical protein (BO85DRAFT_472479), mRNA	--	--	--	--	--
Cluster-1223.1216	29	57	28	98	342	186	hypothetical protein ASPTUDRAFT_40986 [Aspergillus tubingensis CBS 134.48]	Aspergillus vadensis CBS 113365 hypothetical protein (BO88DRAFT_435164), partial mRNA	--	--	--	--	--
Cluster-1223.7172	2476.96	2170	2899.99	3533.99	3468.44	3728.23	protein phosphatase 2A regulatory subunit PR55 [Aspergillus eucalypticola CBS 122712]	Aspergillus niger CBS 513.88 phosphatase PP2A regulatory subunit B, mRNA	Protein phosphatase PP2A regulatory subunit B OS=Schizosaccharomyces pombe (strain 972 / ATCC 24843) OX=284812 GN=pab1 PE=1 SV=2	WD domain, G-beta repeat//MNLL subunit	obsolete electron transport	protein binding//NADH dehydrogenase activity	mitochondrion
Cluster-1223.3707	1359	1565	1970	1806	1416	1764	Na+/H+ antiporter Nha1 [Aspergillus niger]	Aspergillus eucalypticola CBS 122712 Na+/H+ antiporter Nha1 (BO83DRAFT_59270), mRNA	Probable Na(+)/H(+) antiporter C3A11.09 OS=Schizosaccharomyces pombe (strain 972 / ATCC 24843) OX=284812 GN=sod22 PE=1 SV=1	Alkali metal cation/H+ antiporter Nha1 C terminus//Ribosomal protein S6e//Sodium/hydrogen exchanger family	sodium ion transport//transmembrane transport//regulation of pH//cation transport//ribosome biogenesis//translation	structural constituent of ribosome//sodium:proton antiporter activity//solute:proton antiporter activity	membrane//integral component of membrane//ribosome
Cluster-1223.4973	2223.79	2975	3556.39	1944.07	1725.44	1923	forkhead transcription factor Fkh1/2 [Aspergillus eucalypticola CBS 122712]	Aspergillus eucalypticola CBS 122712 forkhead transcription factor Fkh1/2 (BO83DRAFT_137904), mRNA	Fork-head transcriptional regulator 2 OS=Candida albicans (strain SC5314 / ATCC MYA-2876) OX=237561 GN=FKH2 PE=2 SV=2	FHA domain//Forkhead domain//G-protein coupled receptor ligand 15	signal transduction//regulation of transcription, DNA-templated	sequence-specific DNA binding//protein binding//DNA-binding transcription factor activity//G protein-coupled receptor binding	transcription regulator complex
Cluster-1223.3637	1615	1186	1980.71	1213.52	1539.57	838	Nitroreductase [Aspergillus vadensis CBS 113365]	Aspergillus vadensis CBS 113365 Nitroreductase (BO88DRAFT_402205), mRNA	Putative nitroreductase HBN1 OS=Saccharomyces cerevisiae (strain ATCC 204508 / S288c) OX=559292 GN=HBN1 PE=1 SV=1	--	--	--	--
Cluster-2052.0	3	0	0	0	4	0	--	--	--	--	--	--	--
Cluster-1223.567	5	1	7	5	38	28	hypothetical protein BO96DRAFT_385212 [Aspergillus lacticoffeatus CBS 101883]	Aspergillus niger contig An09c0210, genomic contig	--	--	--	--	--
Cluster-1223.5638	1136	1507	1833	1590	1000	1554	MAP kinase [Aspergillus costaricaensis CBS 115574]	Aspergillus neoniger CBS 115656 MAP kinase (BO87DRAFT_454685), mRNA	MAP kinase kinase kinase wis4 OS=Schizosaccharomyces pombe (strain 972 / ATCC 24843) OX=284812 GN=wis4 PE=3 SV=1	MutL C terminal dimerisation domain//Protein kinase domain//Protein tyrosine and serine/threonine kinase	protein phosphorylation//mismatch repair	protein kinase activity//ATP binding	--
Cluster-1223.3843	595	702	935	741	688	896	C6 zinc finger domain protein [Aspergillus vadensis CBS 113365]	Aspergillus vadensis CBS 113365 C6 zinc finger domain protein (BO88DRAFT_113831), mRNA	Adhesion and hyphal regulator 1 OS=Candida albicans (strain SC5314 / ATCC MYA-2876) OX=237561 GN=AHR1 PE=1 SV=1	Fungal Zn(2)-Cys(6) binuclear cluster domain	regulation of transcription, DNA-templated	zinc ion binding//DNA-binding transcription factor activity, RNA polymerase II-specific	nucleus
Cluster-1572.0	2	5	4	2	17	11	hypothetical protein BO79DRAFT_226462 [Aspergillus costaricaensis CBS 115574]	Aspergillus eucalypticola CBS 122712 hypothetical protein (BO83DRAFT_458130), partial mRNA	--	--	--	--	--
Cluster-1223.6333	1035	1080	1193	1802	1299	1592	AP-1 complex subunit gamma-1 [Aspergillus piperis CBS 112811]	Aspergillus neoniger CBS 115656 AP-1 complex subunit gamma-1 (BO87DRAFT_353731), mRNA	AP-1 complex subunit gamma-1 OS=Ustilago maydis (strain 521 / FGSC 9021) OX=237631 GN=APL4 PE=3 SV=3	Adaptin N terminal region//Adaptin C-terminal domain//HEAT repeat//Thiolase, N-terminal domain	intracellular protein transport//vesicle-mediated transport	transferase activity, transferring acyl groups other than amino-acyl groups//protein binding	membrane coat
Cluster-1223.2264	87	69	82	1090	2117	612	hypothetical protein ASPFODRAFT_44446 [Aspergillus luchuensis CBS 106.47]	Aspergillus piperis CBS 112811 antigenic cell wall galactomanno protein (BO85DRAFT_451010), mRNA	--	--	--	--	--
Cluster-1223.4325	1002.92	937	1248.09	1033	957	1118	mitochondrial carrier protein [Aspergillus costaricaensis CBS 115574]	Aspergillus niger contig An04c0070, genomic contig	Mitochondrial nicotinamide adenine dinucleotide transporter 1 OS=Saccharomyces cerevisiae (strain ATCC 204508 / S288c) OX=559292 GN=YIA6 PE=1 SV=1	Zinc knuckle	--	zinc ion binding//nucleic acid binding	--
Cluster-1223.5799	3469.12	4113.95	4535.07	1764.01	2060	1984.33	hypothetical protein BO80DRAFT_416854 [Aspergillus ibericus CBS 121593]	Aspergillus niger contig An02c0150, genomic contig	Protein transport protein sec9 OS=Schizosaccharomyces pombe (strain 972 / ATCC 24843) OX=284812 GN=sec9 PE=1 SV=1	--	--	--	--
Cluster-1223.5343	3443.01	3249.11	3205.22	4110.87	3718.32	4327.48	hypothetical protein ASPFODRAFT_202925 [Aspergillus luchuensis CBS 106.47]	Aspergillus niger contig An07c0080, genomic contig	Cell division control protein 3 OS=Candida albicans OX=5476 GN=CDC3 PE=3 SV=1	RsgA GTPase//NB-ARC domain//Ras family//Exonuclease VII, large subunit//FtsK/SpoIIIE family//Interferon-inducible GTPase (IIGP)//Sigma-54 interaction domain//RNA helicase//Tetrahydromethanopterin S-methyltransferase MtrH subunit//ABC transporter//AIG1 family//50S ribosome-binding GTPase//UbiA prenyltransferase family//Septin//Elongation factor Tu GTP binding domain	DNA catabolic process//regulation of transcription, DNA-templated//one-carbon metabolic process	ATPase activity//transferase activity, transferring alkyl or aryl (other than methyl) groups//ATP binding//RNA helicase activity//RNA binding//GTP binding//ADP binding//DNA binding//exodeoxyribonuclease VII activity//transcription factor binding//methyltransferase activity//nucleotide binding//GTPase activity	transcription regulator complex//exodeoxyribonuclease VII complex//integral component of membrane//membrane
Cluster-1223.6518	4672.61	4442	5757.89	3469.93	4013.73	4182.98	CTLH domain-containing protein [Aspergillus costaricaensis CBS 115574]	Aspergillus vadensis CBS 113365 hypothetical protein (BO88DRAFT_407857), mRNA	Protein GID8 homolog OS=Arabidopsis thaliana OX=3702 GN=GID8 PE=1 SV=1	LisH	--	protein binding	--
Cluster-1223.5714	456	440	449	802	886	772.99	TLDc domain-containing protein 2 [Aspergillus costaricaensis CBS 115574]	Aspergillus costaricaensis CBS 115574 TLDc domain-containing protein 2 (BO79DRAFT_177014), mRNA	Restriction of telomere capping protein 5 OS=Aspergillus niger (strain CBS 513.88 / FGSC A1513) OX=425011 GN=rtc5 PE=3 SV=1	Galactose-3-O-sulfotransferase	glycosphingolipid metabolic process//glycolipid biosynthetic process	galactosylceramide sulfotransferase activity	integral component of membrane//Golgi apparatus
Cluster-1043.0	3	4	14	0	0	0	unnamed protein product [Aspergillus niger]	Aspergillus niger contig An19c0010, genomic contig	Lectin OS=Oryza sativa subsp. indica OX=39946 GN=OsI_014491 PE=3 SV=2	Chitin recognition protein	--	chitin binding	--
Cluster-1223.3192	603	225	201	353	351.08	227	hypothetical protein ASPTUDRAFT_38712 [Aspergillus tubingensis CBS 134.48]	Aspergillus neoniger CBS 115656 sodium/phosphate symporter (BO87DRAFT_369570), mRNA	Phosphate-repressible phosphate permease pho-4 OS=Neurospora crassa (strain ATCC 24698 / 74-OR23-1A / CBS 708.71 / DSM 1257 / FGSC 987) OX=367110 GN=pho-4 PE=1 SV=1	Phosphate transporter family	phosphate ion transport	inorganic phosphate transmembrane transporter activity	membrane
Cluster-171.0	0	0	0	0	13	0	hypothetical protein BBAD15_g12321 [Beauveria bassiana D1-5]	--	UPF0250 protein Lcho_4239 OS=Leptothrix cholodnii (strain ATCC 51168 / LMG 8142 / SP-6) OX=395495 GN=Lcho_4239 PE=3 SV=1	--	--	--	--
Cluster-1223.9111	45.9	34	48	56	108	87	hypothetical protein BO88DRAFT_484551 [Aspergillus vadensis CBS 113365]	Aspergillus niger contig An04c0140, genomic contig	--	--	--	--	--
Cluster-1166.0	1	0	4	2	2	1	--	--	--	--	--	--	--
Cluster-1223.4766	1777.61	1584	1957	1372	1186	1405	unnamed protein product [Aspergillus niger]	Aspergillus costaricaensis CBS 115574 hypothetical protein (BO79DRAFT_211516), mRNA	Probable phospholipase C1020.13c OS=Schizosaccharomyces pombe (strain 972 / ATCC 24843) OX=284812 GN=SPCC1020.13c PE=3 SV=1	Amino acid permease//DDHD domain	transmembrane transport	metal ion binding//transmembrane transporter activity	membrane
Cluster-1223.3557	147	114	107	291	357	368	DUF171-domain-containing protein [Aspergillus piperis CBS 112811]	Aspergillus neoniger CBS 115656 deoxyribose-phosphate aldolase (BO87DRAFT_377647), mRNA	Deoxyribose-phosphate aldolase OS=Coccidioides immitis (strain RS) OX=246410 GN=CIMG_00461 PE=3 SV=1	Dihydroorotate dehydrogenase//Histidine biosynthesis protein//DeoC/LacD family aldolase//Putative N-acetylmannosamine-6-phosphate epimerase	oxidation-reduction process//amino sugar metabolic process//N-acetylmannosamine metabolic process//histidine biosynthetic process	oxidoreductase activity, acting on the CH-CH group of donors//lyase activity//N-acylglucosamine-6-phosphate 2-epimerase activity	cytoplasm
Cluster-1223.2785	83	76	110	33	158	92	hypothetical protein ASPFODRAFT_49991 [Aspergillus luchuensis CBS 106.47]	Aspergillus welwitschiae hypothetical protein (BDQ94DRAFT_132628), mRNA	--	--	--	--	--
Cluster-782.0	1	0	0	0	2	1	--	Aspergillus niger contig An14c0190, genomic contig	--	--	--	--	--
Cluster-1223.7184	447	474	690	560	625	533	hypothetical protein BO79DRAFT_209183 [Aspergillus costaricaensis CBS 115574]	Aspergillus costaricaensis CBS 115574 hypothetical protein (BO79DRAFT_209183), mRNA	--	Presenilin	protein processing	aspartic-type endopeptidase activity	integral component of membrane
Cluster-1223.2540	97	92	77	218	372	306	PX domain protein [Aspergillus niger]	Aspergillus niger contig An02c0360, genomic contig	--	--	--	--	--
Cluster-1223.8398	125	93	89	168	192	238	hypothetical protein ASPBRDRAFT_192576 [Aspergillus brasiliensis CBS 101740]	Aspergillus neoniger CBS 115656 nuclear pore protein (BO87DRAFT_375243), mRNA	Nucleoporin SEH1 OS=Saccharomyces cerevisiae (strain ATCC 204508 / S288c) OX=559292 GN=SEH1 PE=1 SV=1	WD domain, G-beta repeat//Exonuclease C-terminal	DNA repair//DNA catabolic process	protein binding//exodeoxyribonuclease I activity	--
Cluster-1223.698	4	1	8	2	6	0	hypothetical protein BO79DRAFT_230526 [Aspergillus costaricaensis CBS 115574]	Aspergillus niger contig An04c0140, genomic contig	--	--	--	--	--
Cluster-1223.5019	387	312	317	314	383	354	synaptobrevin [Aspergillus costaricaensis CBS 115574]	Aspergillus eucalypticola CBS 122712 synaptobrevin (BO83DRAFT_383231), mRNA	Protein transport protein BOS1 OS=Yarrowia lipolytica (strain CLIB 122 / E 150) OX=284591 GN=BOS1 PE=3 SV=1	Sigma-70, region 4//Sec20//DeoR-like helix-turn-helix domain	transport//retrograde vesicle-mediated transport, Golgi to endoplasmic reticulum//DNA-templated transcription, initiation//regulation of transcription, DNA-templated	SNAP receptor activity//DNA-binding transcription factor activity	intracellular//transcription regulator complex
Cluster-1223.5495	10945	9781	12706	6797	4891	6338	carbamoyl-phosphate synthase, small subunit [Aspergillus kawachii IFO 4308]	Aspergillus costaricaensis CBS 115574 small subunit of carbamoyl-phosphate synthase (BO79DRAFT_182556), mRNA	Carbamoyl-phosphate synthase arginine-specific small chain OS=Aspergillus niger (strain CBS 513.88 / FGSC A1513) OX=425011 GN=cpa1 PE=3 SV=1	Peptidase C26	--	hydrolase activity	--
Cluster-1223.4649	2049	1982	2470.22	1478.96	1724.33	1651	DHHC zinc finger membrane protein [Aspergillus neoniger CBS 115656]	Aspergillus niger contig An15c0230, genomic contig	Palmitoyltransferase pfa3 OS=Neosartorya fumigata (strain ATCC MYA-4609 / Af293 / CBS 101355 / FGSC A1100) OX=330879 GN=pfa3 PE=3 SV=1	DHHC palmitoyltransferase//IlvGEDA operon leader peptide//GTPase-activator protein for Ras-like GTPase//DEC-1 protein, N-terminal region	obsolete acyl-carrier-protein biosynthetic process//regulation of GTPase activity//chorion-containing eggshell formation//branched-chain amino acid biosynthetic process	structural constituent of egg chorion//palmitoyltransferase activity	egg chorion//extracellular region
Cluster-1223.8970	33	66	63	71.02	147	90	hypothetical protein BO87DRAFT_376673 [Aspergillus neoniger CBS 115656]	Aspergillus piperis CBS 112811 hypothetical protein (BO85DRAFT_449538), mRNA	--	--	--	--	--
Cluster-1223.8072	1034	915	1032	942	997	1211	hypothetical protein BO88DRAFT_488554 [Aspergillus vadensis CBS 113365]	Aspergillus eucalypticola CBS 122712 hypothetical protein (BO83DRAFT_379760), mRNA	Pheromone a factor receptor OS=Saccharomyces cerevisiae (strain ATCC 204508 / S288c) OX=559292 GN=STE3 PE=1 SV=1	Mis12-Mtw1 protein family//Single-strand binding protein family//Apolipoprotein A1/A4/E domain//Pheromone A receptor	chromosome segregation//G protein-coupled receptor signaling pathway//lipoprotein metabolic process//cell division//lipid transport//response to pheromone//sensory perception of chemical stimulus	mating-type factor pheromone receptor activity//single-stranded DNA binding//lipid binding	integral component of membrane//extracellular region//MIS12/MIND type complex
Cluster-89.0	0	0	0	0	34	0	--	--	--	Outer membrane efflux protein	transport//transmembrane transport	efflux transmembrane transporter activity	--
Cluster-1223.7836	1569	1470	1719	2156	2879.25	2501.99	unnamed protein product [Aspergillus niger]	Aspergillus niger contig An09c0220, genomic contig	Negative regulator of the PHO system OS=Yarrowia lipolytica (strain CLIB 122 / E 150) OX=284591 GN=PHO85 PE=3 SV=1	Protein tyrosine and serine/threonine kinase//Origin recognition complex (ORC) subunit 3 N-terminus//Sir2 family//Protein kinase domain	DNA replication//protein phosphorylation	DNA binding//NAD+ binding//protein kinase activity//ATP binding	nuclear origin of replication recognition complex
Cluster-1223.7166	16274.1	15856.3	18030	13814	18570.1	19970.8	C6 transcription factor [Aspergillus neoniger CBS 115656]	Aspergillus piperis CBS 112811 C6 transcription factor (BO85DRAFT_219893), mRNA	60S ribosomal protein L17 OS=Neosartorya fumigata (strain ATCC MYA-4609 / Af293 / CBS 101355 / FGSC A1100) OX=330879 GN=rpl17 PE=3 SV=1	Ribosomal protein L22p/L17e//Fungal specific transcription factor domain//ATP synthase F1 beta subunit//Resolvase, N terminal domain//Fungal Zn(2)-Cys(6) binuclear cluster domain//DNA polymerase III subunits gamma and tau domain III//GAT domain	translation//ATP biosynthetic process//DNA replication//transcription, DNA-templated//regulation of transcription, DNA-templated//intracellular protein transport//DNA recombination//ribosome biogenesis	ATP binding//ATPase activity//structural constituent of ribosome//zinc ion binding//DNA-binding transcription factor activity, RNA polymerase II-specific//DNA binding//DNA-directed DNA polymerase activity//recombinase activity	mitochondrial proton-transporting ATP synthase complex, catalytic sector F(1)//nucleus//DNA polymerase complex//ribosome
Cluster-1223.8361	1024.94	1193.68	392	752	1486	1844.94	hypothetical protein ASPTUDRAFT_60080 [Aspergillus tubingensis CBS 134.48]	Aspergillus niger contig An14c0200, genomic contig	Probable quinate permease OS=Aspergillus niger (strain CBS 513.88 / FGSC A1513) OX=425011 GN=qutD PE=3 SV=1	Major Facilitator Superfamily//Sugar (and other) transporter	transmembrane transport	transmembrane transporter activity	integral component of membrane
Cluster-1223.2899	14	15	19	51	99	67	hypothetical protein ASPTUDRAFT_113654 [Aspergillus tubingensis CBS 134.48]	Aspergillus vadensis CBS 113365 GroES-like protein (BO88DRAFT_362453), partial mRNA	Zinc-type alcohol dehydrogenase-like protein C1773.06c OS=Schizosaccharomyces pombe (strain 972 / ATCC 24843) OX=284812 GN=SPBC1773.06c PE=3 SV=1	TrkA-N domain//Zinc-binding dehydrogenase//Alcohol dehydrogenase GroES-like domain	oxidation-reduction process//potassium ion transport	--	--
Cluster-1223.2550	383	387	610	406	374	327	AMP dependent ligase/synthetase [Aspergillus costaricaensis CBS 115574]	Aspergillus niger contig An16c0160, genomic contig	Isocyanide synthase-NRPS hybrid crmA OS=Neosartorya fumigata (strain ATCC MYA-4609 / Af293 / CBS 101355 / FGSC A1100) OX=330879 GN=crmA PE=2 SV=2	AMP-binding enzyme	--	catalytic activity	--
Cluster-1223.7981	165	176	82	115	109	123	hypothetical protein BO83DRAFT_383251 [Aspergillus eucalypticola CBS 122712]	Aspergillus neoniger CBS 115656 hypothetical protein (BO87DRAFT_379426), mRNA	--	--	--	--	--
Cluster-550.0	0	16	0	0	0	0	hypothetical protein PSTG_10652 [Puccinia striiformis f. sp. tritici PST-78]	--	--	--	--	--	--
Cluster-1223.7208	3055	2916.9	3498	3607	2901.91	3292	RING finger protein [Aspergillus costaricaensis CBS 115574]	Aspergillus niger CBS 513.88 RING finger protein, mRNA	Uncharacterized RING finger protein P4H10.07 OS=Schizosaccharomyces pombe (strain 972 / ATCC 24843) OX=284812 GN=SPBP4H10.07 PE=1 SV=1	Formyl transferase//Anaphase-promoting complex subunit 11 RING-H2 finger//RING-H2 zinc finger domain//RING-variant domain//Zinc finger, C3HC4 type (RING finger)//Zinc-finger of the MIZ type in Nse subunit	protein ubiquitination//biosynthetic process	zinc ion binding//ubiquitin-protein transferase activity//hydroxymethyl-, formyl- and related transferase activity//metal ion binding	anaphase-promoting complex
Cluster-1223.5526	1388.99	1269	1524	1988	1699	1045	ankyrin [Aspergillus eucalypticola CBS 122712]	Aspergillus eucalypticola CBS 122712 ankyrin (BO83DRAFT_40291), mRNA	Calcium-independent phospholipase A2-gamma OS=Mus musculus OX=10090 GN=Pnpla8 PE=1 SV=1	Ankyrin repeat//Casein kinase II regulatory subunit//ATPase domain predominantly from Archaea//Patatin-like phospholipase//ATPase family associated with various cellular activities (AAA)//Ankyrin repeat	lipid metabolic process//regulation of protein kinase activity	ATP binding//protein kinase regulator activity//protein binding	protein kinase CK2 complex
Cluster-1223.243	1	11	0	0	71	0	hypothetical protein FVER14953_04519 [Fusarium verticillioides]	Nectria haematococca mpVI 77-13-4 60S ribosomal protein L38, partial mRNA	60S ribosomal protein L38 OS=Neurospora crassa (strain ATCC 24698 / 74-OR23-1A / CBS 708.71 / DSM 1257 / FGSC 987) OX=367110 GN=rpl-38 PE=3 SV=1	Ribosomal L38e protein family	ribosome biogenesis//translation	structural constituent of ribosome	ribosome
Cluster-1223.1440	106	140	248	35	37	49	hypothetical protein AKAW_10876 [Aspergillus niger]	Aspergillus piperis CBS 112811 hypothetical protein (BO85DRAFT_516124), mRNA	--	Calcium-binding EGF domain//Cytoplasmic tRNA 2-thiolation protein 2	tRNA thio-modification//tRNA wobble uridine modification	tRNA binding//calcium ion binding	--
Cluster-1747.1	0	0	4	1	2	1	beta-d-glucoside glucohydrolase D [Aspergillus niger]	Aspergillus neoniger CBS 115656 beta-d-glucoside glucohydrolase D (BO87DRAFT_386575), partial mRNA	Probable beta-glucosidase D OS=Emericella nidulans (strain FGSC A4 / ATCC 38163 / CBS 112.46 / NRRL 194 / M139) OX=227321 GN=bglD PE=3 SV=2	Glycosyl hydrolase family 3 C-terminal domain	carbohydrate metabolic process	hydrolase activity, hydrolyzing O-glycosyl compounds	--
Cluster-1223.8863	68	75	95	104	181	160.98	hypothetical protein BO85DRAFT_446804 [Aspergillus piperis CBS 112811]	Aspergillus piperis CBS 112811 hypothetical protein (BO85DRAFT_446804), mRNA	--	Origin recognition complex subunit 6 (ORC6)//Mitochondrial proteolipid//CENP-S associating Centromere protein X	kinetochore assembly//DNA replication//DNA repair	DNA binding	nuclear origin of replication recognition complex//mitochondrion
Cluster-2045.0	3	4	8	4	5	2	hypothetical protein BO83DRAFT_388888 [Aspergillus eucalypticola CBS 122712]	Aspergillus niger contig An01c0240, genomic contig	--	--	--	--	--
Cluster-1223.5929	477	522	591	663	504	610	hypothetical protein ASPTUDRAFT_131417 [Aspergillus tubingensis CBS 134.48]	Aspergillus costaricaensis CBS 115574 amino acid transporter (BO79DRAFT_283998), mRNA	b(0,+)-type amino acid transporter 1 OS=Mus musculus OX=10090 GN=Slc7a9 PE=1 SV=1	Amino acid permease//Amino acid permease	transmembrane transport	transmembrane transporter activity	membrane
Cluster-1223.890	34	38	25	39	84	68	hypothetical protein AAWM_00609 [Aspergillus awamori]	Aspergillus niger contig An07c0280, genomic contig	--	--	--	--	--
Cluster-1223.423	1	0	0	0	7	9	hypothetical protein BO79DRAFT_234440 [Aspergillus costaricaensis CBS 115574]	Aspergillus costaricaensis CBS 115574 hypothetical protein (BO79DRAFT_234440), partial mRNA	Probable aquaporin PIP-type 7a OS=Pisum sativum OX=3888 GN=TRG-31 PE=2 SV=2	Major intrinsic protein	transport//transmembrane transport	channel activity	membrane
Cluster-1223.8225	744	804	892	820	856	937	JmjC domain protein [Aspergillus neoniger CBS 115656]	Aspergillus neoniger CBS 115656 JmjC domain protein (BO87DRAFT_380344), mRNA	C-module-binding factor A OS=Dictyostelium discoideum OX=44689 GN=cbfA PE=1 SV=2	Mitochondrial domain of unknown function (DUF1082)//Pterin binding enzyme	pteridine-containing compound metabolic process	--	mitochondrion//integral component of membrane
Cluster-1223.5596	521.19	353	331.34	1314.78	1169.73	1749.9	o-methyltransferase [Aspergillus costaricaensis CBS 115574]	Aspergillus costaricaensis CBS 115574 o-methyltransferase (BO79DRAFT_151708), partial mRNA	O-methyltransferase mpaG OS=Penicillium brevicompactum OX=5074 GN=mpaG PE=1 SV=1	O-methyltransferase domain	--	O-methyltransferase activity	--
Cluster-1223.1105	20	6	20	7	10	12	hypothetical protein BO85DRAFT_256411 [Aspergillus piperis CBS 112811]	Aspergillus piperis CBS 112811 hypothetical protein (BO85DRAFT_256411), mRNA	--	--	--	--	--
Cluster-1223.3169	83	107	125	127	179	169	hypothetical protein ASPTUDRAFT_134825 [Aspergillus tubingensis CBS 134.48]	Aspergillus niger contig An12c0030, genomic contig	O-acetyltransferase epaC OS=Aspergillus niger (strain CBS 513.88 / FGSC A1513) OX=425011 GN=epaC PE=3 SV=1	Transferase family//Aminotransferase class I and II//5'-AMP-activated protein kinase beta subunit, interaction domain	biosynthetic process	transferase activity, transferring acyl groups other than amino-acyl groups//pyridoxal phosphate binding//protein binding	--
Cluster-1223.1469	134	111	117	240	491	327	ubiquitin conjugating enzyme [Aspergillus phoenicis ATCC 13157]	Aspergillus vadensis CBS 113365 ubiquitin conjugating enzyme (BO88DRAFT_408454), mRNA	Ubiquitin-conjugating enzyme E2 PEX4 OS=Gibberella zeae (strain PH-1 / ATCC MYA-4620 / FGSC 9075 / NRRL 31084) OX=229533 GN=PEX4 PE=3 SV=1	RWD domain	--	protein binding	--
Cluster-1223.685	33	20	26	17	17	22	MFS general substrate transporter [Aspergillus costaricaensis CBS 115574]	Aspergillus neoniger CBS 115656 MFS general substrate transporter (BO87DRAFT_406228), mRNA	Low affinity ammonium transporter OS=Saccharomyces cerevisiae (strain ATCC 204508 / S288c) OX=559292 GN=AMF1 PE=1 SV=1	Major Facilitator Superfamily	transmembrane transport	transmembrane transporter activity	--
Cluster-1223.8241	134	128	47	291	217	418	FAD/NAD(P)-binding domain-containing protein [Aspergillus phoenicis ATCC 13157]	Aspergillus neoniger CBS 115656 flavin-binding monooxygenase (BO87DRAFT_418324), partial mRNA	FAD-binding monooxygenase ktnD OS=Aspergillus niger (strain CBS 513.88 / FGSC A1513) OX=425011 GN=ktnD PE=3 SV=1	FAD binding domain//Flavin-binding monooxygenase-like//Pyridine nucleotide-disulphide oxidoreductase//FAD dependent oxidoreductase	oxidation-reduction process	FAD binding//flavin adenine dinucleotide binding//N,N-dimethylaniline monooxygenase activity//oxidoreductase activity//NADP binding	--
Cluster-1223.5916	37	35	35	55	70	84	mannosylphosphorylation protein [Aspergillus luchuensis]	Aspergillus niger contig An18c0120, genomic contig	--	--	--	--	--
Cluster-1223.6444	796	655	959	1235.54	1488.65	1753	feruloyl esterase B [Aspergillus costaricaensis CBS 115574]	Aspergillus niger contig An12c0350, genomic contig	Probable feruloyl esterase B OS=Aspergillus niger (strain CBS 513.88 / FGSC A1513) OX=425011 GN=faeB PE=3 SV=1	--	--	--	--
Cluster-1223.5079	2601	2855	3632	3339	2478	3584	NTP binding protein [Aspergillus neoniger CBS 115656]	Aspergillus niger contig An02c0090, genomic contig	Methylenetetrahydrofolate reductase 1 OS=Schizosaccharomyces pombe (strain 972 / ATCC 24843) OX=284812 GN=met9 PE=1 SV=1	Methylenetetrahydrofolate reductase//DNA damage checkpoint protein	oxidation-reduction process//tetrahydrofolate metabolic process//DNA damage checkpoint//methionine metabolic process	methylenetetrahydrofolate reductase (NAD(P)H) activity	--
Cluster-1223.3051	92	149	75	73	77	131	hypothetical protein ASPTUDRAFT_193649 [Aspergillus tubingensis CBS 134.48]	Aspergillus vadensis CBS 113365 serine/threonine protein kinase (BO88DRAFT_361795), mRNA	Serine/threonine-protein kinase HSL1 OS=Candida albicans (strain SC5314 / ATCC MYA-2876) OX=237561 GN=HSL1 PE=1 SV=2	Protein tyrosine and serine/threonine kinase//Sarcolipin//Protein kinase domain	protein phosphorylation	enzyme regulator activity//ATP binding//protein kinase activity	membrane
Cluster-1223.8958	1	0	2	2	24	9	--	--	--	Nuclear transition protein 1	spermatogenesis	DNA binding	nucleosome//nucleus
Cluster-1223.7648	3542.07	2763.97	2935.4	2365.02	2626.03	2305.09	Mn superoxide dismutase SodB [Aspergillus costaricaensis CBS 115574]	Aspergillus niger clone AXAS57-P24, complete sequence	Superoxide dismutase [Mn], mitochondrial OS=Saccharomyces cerevisiae (strain ATCC 204508 / S288c) OX=559292 GN=SOD2 PE=1 SV=1	Iron/manganese superoxide dismutases, alpha-hairpin domain//Iron/manganese superoxide dismutases, C-terminal domain	oxidation-reduction process//superoxide metabolic process	superoxide dismutase activity//metal ion binding	--
Cluster-967.0	1	2	0	4	0	3	hypothetical protein BO87DRAFT_425545 [Aspergillus neoniger CBS 115656]	Aspergillus costaricaensis CBS 115574 hypothetical protein (BO79DRAFT_272960), partial mRNA	--	--	--	--	--
Cluster-2078.0	6	2	3	5	4	2	--	Aspergillus niger contig An13c0050, genomic contig	--	--	--	--	--
Cluster-1223.6621	678	909	1410	617	385	568	ribosome biogenesis protein Urb1 [Aspergillus eucalypticola CBS 122712]	Aspergillus eucalypticola CBS 122712 ribosome biogenesis protein Urb1 (BO83DRAFT_415594), mRNA	Uncharacterized protein C14G10.02 OS=Schizosaccharomyces pombe (strain 972 / ATCC 24843) OX=284812 GN=SPCC14G10.02 PE=4 SV=1	Interleukin 34	positive regulation of protein phosphorylation//signal transduction//positive regulation of cell population proliferation//growth//cell population proliferation	macrophage colony-stimulating factor receptor binding	extracellular space
Cluster-1223.7338	6985	6232.85	8361	3053.73	1474	2663	hypothetical protein ASPNIDRAFT_213466 [Aspergillus niger]	Aspergillus niger contig An03c0120, genomic contig	Probable exocyst complex component sec8 OS=Neurospora crassa (strain ATCC 24698 / 74-OR23-1A / CBS 708.71 / DSM 1257 / FGSC 987) OX=367110 GN=sec8 PE=3 SV=1	Flagellar FliJ protein//Sec8 exocyst complex component specific domain//ATP synthase alpha/beta family, nucleotide-binding domain//Centromere/kinetochore Zw10//Dor1-like family	mitotic cell cycle//bacterial-type flagellum-dependent cell motility//vesicle docking involved in exocytosis	ATP binding	bacterial-type flagellum//exocyst//nucleus//Golgi transport complex//chromosome, centromeric region
Cluster-1698.0	20	24	41	27	56	43	hypothetical protein ASPTUDRAFT_186514 [Aspergillus tubingensis CBS 134.48]	Aspergillus neoniger CBS 115656 hypothetical protein (BO87DRAFT_411892), partial mRNA	--	--	--	--	--
Cluster-1223.9101	13	15	7	7	9	12	hypothetical protein ASPFODRAFT_72828 [Aspergillus luchuensis CBS 106.47]	Aspergillus costaricaensis CBS 115574 hypothetical protein (BO79DRAFT_254941), partial mRNA	--	--	--	--	--
Cluster-1223.3067	725	993	1483	417	204	290	SWI/SNF family DNA-dependent ATPase Ris1 [Aspergillus costaricaensis CBS 115574]	Aspergillus neoniger CBS 115656 SWI/SNF family DNA-dependent ATPase Ris1 (BO87DRAFT_458358), mRNA	Uncharacterized ATP-dependent helicase C23E6.02 OS=Schizosaccharomyces pombe (strain 972 / ATCC 24843) OX=284812 GN=SPBC23E6.02 PE=3 SV=1	MarR family//Zinc finger, C3HC4 type (RING finger)//SNF2 family N-terminal domain//Type III restriction enzyme, res subunit	regulation of transcription, DNA-templated	hydrolase activity//DNA-binding transcription factor activity//ATP binding//DNA binding//metal ion binding	transcription regulator complex
Cluster-1549.0	29	49	7	29	71	98	hypothetical protein ASPNIDRAFT_194963 [Aspergillus niger]	Aspergillus piperis CBS 112811 hypothetical protein (BO85DRAFT_512112), partial mRNA	Proline-specific permease OS=Emericella nidulans (strain FGSC A4 / ATCC 38163 / CBS 112.46 / NRRL 194 / M139) OX=227321 GN=prnB PE=2 SV=2	Amino acid permease//Amino acid permease	transmembrane transport	transmembrane transporter activity	membrane
Cluster-1223.7918	971	894.77	1011	835	937	1070	Rho guanyl nucleotide exchange factor [Aspergillus niger]	Aspergillus neoniger CBS 115656 ulp1 protease family protein (BO87DRAFT_367887), mRNA	NEDD8-specific protease 2 OS=Schizosaccharomyces pombe (strain 972 / ATCC 24843) OX=284812 GN=nep2 PE=1 SV=1	GMC oxidoreductase//Ulp1 protease family, C-terminal catalytic domain	proteolysis//oxidation-reduction process	oxidoreductase activity, acting on CH-OH group of donors//cysteine-type peptidase activity	--
Cluster-1223.7941	345	277	315	261	296	318	hypothetical protein BO79DRAFT_211344 [Aspergillus costaricaensis CBS 115574]	Aspergillus eucalypticola CBS 122712 hypothetical protein (BO83DRAFT_382897), mRNA	Uncharacterized protein L662 OS=Acanthamoeba polyphaga mimivirus OX=212035 GN=MIMI_L662 PE=4 SV=1	--	--	--	--
Cluster-1223.7954	96	86	101	73	132	117	kinetochore protein Mis14 [Aspergillus eucalypticola CBS 122712]	Aspergillus costaricaensis CBS 115574 kinetochore protein Mis14 (BO79DRAFT_189948), mRNA	--	Translocon-associated protein (TRAP), alpha subunit//Mitoribosomal protein mL52//Fusaric acid resistance protein family//DNA polymerase phi//Paf1//Kinetochore protein Mis14 like//CDC45-like protein//SIT4 phosphatase-associated protein	regulation of transcription, DNA-templated//ribosome biogenesis//regulation of phosphoprotein phosphatase activity//transcription elongation from RNA polymerase II promoter//mitotic sister chromatid segregation//transmembrane transport//mitochondrial translation//histone modification//DNA replication initiation	protein phosphatase binding//DNA binding//transcription factor binding//structural constituent of ribosome//transmembrane transporter activity	nucleolus//mitochondrial large ribosomal subunit//Cdc73/Paf1 complex//transcription regulator complex//plasma membrane//endoplasmic reticulum membrane//ribosome//kinetochore
Cluster-243.1	6	0	0	3	7	11	hypothetical protein ASPNIDRAFT_186374 [Aspergillus niger]	--	Fusicoccadiene C-8 hydroxylase OS=Phomopsis amygdali OX=1214568 GN=PaP450-2 PE=1 SV=1	Cytochrome P450	oxidation-reduction process	oxidoreductase activity, acting on paired donors, with incorporation or reduction of molecular oxygen//heme binding//iron ion binding	--
Cluster-1223.6148	2441.24	2865.99	3277	2476.18	2103.08	2484	paramyosin [Aspergillus neoniger CBS 115656]	Aspergillus neoniger CBS 115656 paramyosin (BO87DRAFT_374511), mRNA	RuvB-like helicase 2 OS=Gibberella zeae (strain PH-1 / ATCC MYA-4620 / FGSC 9075 / NRRL 31084) OX=229533 GN=RVB2 PE=3 SV=2	AAA domain (dynein-related subfamily)//DnaB-like helicase C terminal domain//Thioesterase domain//PGAP1-like protein//Serine hydrolase//Parvovirus non-structural protein NS1//ATPase family associated with various cellular activities (AAA)//TIP49 P-loop domain//Chlorophyllase//Vps54-like protein//GYF domain//Sigma-54 interaction domain//Holliday junction DNA helicase RuvB P-loop domain	DNA replication//viral genome replication//chlorophyll metabolic process//DNA recombination//chlorophyll catabolic process//biosynthetic process//DNA repair//retrograde transport, endosome to Golgi//regulation of transcription, DNA-templated	four-way junction helicase activity//hydrolase activity//protein binding//ATPase activity//ATP binding//transcription factor binding//chlorophyllase activity//DNA helicase activity//hydrolase activity, acting on ester bonds	Holliday junction helicase complex//transcription regulator complex//replication fork
Cluster-1223.7734	1734.52	1752	2070	3648	5045	4642.01	ATP-binding cassette transporter [Aspergillus vadensis CBS 113365]	Aspergillus niger contig An13c0110, genomic contig	ABC multidrug transporter C OS=Neosartorya fumigata (strain ATCC MYA-4609 / Af293 / CBS 101355 / FGSC A1100) OX=330879 GN=abcC PE=1 SV=1	Transcription factor e(y)2//ABC transporter//Restriction endonuclease XhoI//DmpG-like communication domain//CDR ABC transporter//ABC-2 type transporter//Major Facilitator Superfamily//Fungal specific transcription factor domain//Threonylcarbamoyl adenosine biosynthesis protein TsaE//FAD binding domain//Interferon-induced 6-16 family//RsgA GTPase//Tymovirus coat protein//Phosphoesterase family//Fu…	aromatic compound catabolic process//oxidation-reduction process//positive regulation of transcription, DNA-templated//transmembrane transport//regulation of transcription, DNA-templated//tRNA threonylcarbamoyladenosine modification//mRNA export from nucleus//transport//DNA catabolic process//DNA restriction-modification system//transcription, DNA-templated	hydrolase activity, acting on ester bonds//GTPase activity//ATPase activity//DNA-binding transcription factor activity, RNA polymerase II-specific//structural molecule activity//transcription coactivator activity//oxidoreductase activity//DNA binding//flavin adenine dinucleotide binding//oxo-acid-lyase activity//ATP binding//zinc ion binding//type II site-specific deoxyribonuclease activity//ATPa…	membrane//nuclear pore//type II site-specific deoxyribonuclease complex//viral capsid//transcription regulator complex//SAGA complex//nucleus//integral component of membrane
Cluster-1223.7806	488	407.59	688.72	1048	935	1092.31	hypothetical protein BO87DRAFT_71156 [Aspergillus neoniger CBS 115656]	Aspergillus neoniger CBS 115656 hypothetical protein (BO87DRAFT_71156), mRNA	--	Transcription initiation factor IIF, alpha subunit (TFIIF-alpha)	transcription initiation from RNA polymerase II promoter//positive regulation of transcription elongation from RNA polymerase II promoter	DNA binding	nucleus
Cluster-1223.4266	4310.54	4276	4736	2178	1927	2410	two-component system protein A [Aspergillus neoniger CBS 115656]	Aspergillus costaricaensis CBS 115574 two-component system protein A (BO79DRAFT_37729), mRNA	Two-component system protein A OS=Emericella nidulans (strain FGSC A4 / ATCC 38163 / CBS 112.46 / NRRL 194 / M139) OX=227321 GN=tcsA PE=3 SV=2	PAS fold//Domain of unknown function (DUF1908)//Response regulator receiver domain//His Kinase A (phospho-acceptor) domain//PAS fold	protein phosphorylation//phosphorelay signal transduction system//signal transduction//regulation of transcription, DNA-templated//phosphorylation//serine family amino acid metabolic process	phosphorelay sensor kinase activity//magnesium ion binding//protein serine/threonine kinase activity//ATP binding//protein binding	protein histidine kinase complex
Cluster-1223.505	6	12	21	25	36	44	lysophospholipase/carboxylesterase family protein [Aspergillus costaricaensis CBS 115574]	Aspergillus costaricaensis CBS 115574 lysophospholipase/carboxylesterase family protein (BO79DRAFT_264734), partial mRNA	Probable carboxylesterase SOBER1-like OS=Arabidopsis thaliana OX=3702 GN=At4g22300 PE=2 SV=1	Prolyl oligopeptidase family//Phospholipase/Carboxylesterase	proteolysis	serine-type peptidase activity//hydrolase activity	--
Cluster-1223.2351	12	24	3	134	907	436	hypothetical protein ASPFODRAFT_51750 [Aspergillus luchuensis CBS 106.47]	Aspergillus eucalypticola CBS 122712 hypothetical protein (BO83DRAFT_312449), partial mRNA	--	--	--	--	--
Cluster-1223.1882	21	13	22	13	6	9	C6 zinc finger domain protein [Aspergillus luchuensis]	Aspergillus niger contig An07c0020, genomic contig	--	--	--	--	--
Cluster-1223.5955	15664	18580	24542.1	11757	9653	8833	hypothetical protein ASPFODRAFT_211237 [Aspergillus luchuensis CBS 106.47]	Aspergillus niger contig An17c0110, genomic contig	Putative metal ion transporter C27B12.12c OS=Schizosaccharomyces pombe (strain 972 / ATCC 24843) OX=284812 GN=pi066 PE=1 SV=1	Thrombospondin C-terminal region//R67 dihydrofolate reductase	folic acid biosynthetic process//oxidation-reduction process//cell adhesion//dihydrofolate biosynthetic process//response to drug	dihydrofolate reductase activity//calcium ion binding	extracellular region
Cluster-1223.5224	3373	2477	2741	2997.06	2833.84	3185.91	sulfate adenylyltransferase [Aspergillus neoniger CBS 115656]	Aspergillus niger clone AXAS69-A22, complete sequence	Sulfate adenylyltransferase OS=Aspergillus niger OX=5061 GN=met3 PE=3 SV=1	ATP-sulfurylase	purine nucleobase metabolic process//sulfur compound metabolic process	sulfate adenylyltransferase (ATP) activity	--
Cluster-1223.2042	439	427	636	186	85	249	hypothetical protein BO87DRAFT_419241 [Aspergillus neoniger CBS 115656]	Aspergillus neoniger CBS 115656 hypothetical protein (BO87DRAFT_419241), partial mRNA	--	Lentivirus virion infectivity factor (VIF)//Cytochrome C oxidase subunit II, transmembrane domain	viral life cycle//electron transport chain	--	integral component of membrane
Cluster-1223.361	0	4	0	0	5	0	probable elongation factor 2 [Fusarium fujikuroi]	Fusarium fujikuroi IMI 58289 probable elongation factor 2 (FFUJ_04443), partial mRNA	Elongation factor 2 OS=Neurospora crassa (strain ATCC 24698 / 74-OR23-1A / CBS 708.71 / DSM 1257 / FGSC 987) OX=367110 GN=cot-3 PE=3 SV=3	RanGAP1 C-terminal domain	signal transduction	GTPase activator activity	--
Cluster-1223.8798	2	2	4	3	1	1	hypothetical protein ASPTUDRAFT_545924 [Aspergillus tubingensis CBS 134.48]	Aspergillus lacticoffeatus CBS 101883 hypothetical protein (BO96DRAFT_35697), mRNA	--	--	--	--	--
Cluster-1223.8647	107	99	94	299	333	433	nitrogen assimilation transcription factor NirA [Aspergillus niger]	Aspergillus vadensis CBS 113365 nitrogen assimilation transcription factor NirA (BO88DRAFT_446535), mRNA	Meiotically up-regulated gene 14 protein OS=Schizosaccharomyces pombe (strain 972 / ATCC 24843) OX=284812 GN=mug14 PE=1 SV=1	Fungal Zn(2)-Cys(6) binuclear cluster domain//Fungal specific transcription factor domain	regulation of transcription, DNA-templated//transcription, DNA-templated	zinc ion binding//DNA binding//DNA-binding transcription factor activity, RNA polymerase II-specific	nucleus
Cluster-1223.7036	740	784	938	839	414	599.96	tannase and feruloyl esterase family protein [Aspergillus vadensis CBS 113365]	Aspergillus niger contig An04c0140, genomic contig	Tannase OS=Aspergillus oryzae (strain ATCC 42149 / RIB 40) OX=510516 GN=AO090103000074 PE=1 SV=1	PIG-X / PBN1	GPI anchor biosynthetic process	--	endoplasmic reticulum membrane
Cluster-1223.8429	52	33	52	40	175	81	hypothetical protein BO83DRAFT_411881 [Aspergillus eucalypticola CBS 122712]	Aspergillus niger clone AXAS121-H20, complete sequence	--	Potassium channel Kv1.4 tandem inactivation domain	potassium ion transport	potassium ion binding//voltage-gated potassium channel activity	integral component of membrane//voltage-gated potassium channel complex
Cluster-1223.8900	56	60	79	115	180	79	hypothetical protein RIB2604_04300560 [Aspergillus luchuensis]	Aspergillus neoniger CBS 115656 hypothetical protein (BO87DRAFT_409804), partial mRNA	Protein arg-6, mitochondrial OS=Neurospora crassa (strain ATCC 24698 / 74-OR23-1A / CBS 708.71 / DSM 1257 / FGSC 987) OX=367110 GN=arg-6 PE=1 SV=2	--	--	--	--
Cluster-1223.3568	449	459	597	517	679	718	shugoshin C terminal domain protein [Aspergillus neoniger CBS 115656]	Aspergillus neoniger CBS 115656 shugoshin C terminal domain protein (BO87DRAFT_462940), mRNA	Type 1 phosphatases regulator ypi1 OS=Aspergillus niger (strain CBS 513.88 / FGSC A1513) OX=425011 GN=ypi1 PE=3 SV=1	Protein phosphatase inhibitor//Shugoshin C terminus	negative regulation of phosphoprotein phosphatase activity//meiotic chromosome segregation	protein serine/threonine phosphatase inhibitor activity	chromosome, centromeric region//nucleus
Cluster-229.1	0	0	0	0	5	0	--	--	--	Cytochrome c oxidase subunit Vb	mitochondrial electron transport, cytochrome c to oxygen	cytochrome-c oxidase activity	respiratory chain complex IV//mitochondrial envelope
Cluster-1223.9058	25	33	26	77	81	138	cholinesterase [Aspergillus neoniger CBS 115656]	Aspergillus neoniger CBS 115656 cholinesterase (BO87DRAFT_436642), partial mRNA	Bile salt-activated lipase OS=Mus musculus OX=10090 GN=Cel PE=1 SV=1	alpha/beta hydrolase fold//GATA zinc finger//Prolyl oligopeptidase family	regulation of transcription, DNA-templated//proteolysis	hydrolase activity//serine-type peptidase activity//zinc ion binding//sequence-specific DNA binding	--
Cluster-1253.0	3	1	1	1	1	3	hypothetical protein BO83DRAFT_250244 [Aspergillus eucalypticola CBS 122712]	Aspergillus costaricaensis CBS 115574 hypothetical protein (BO79DRAFT_51149), mRNA	--	--	--	--	--
Cluster-1223.1641	56	46	54	42	139	96	hypothetical protein BO87DRAFT_374386 [Aspergillus neoniger CBS 115656]	Aspergillus niger contig An01c0150, genomic contig	--	E2 (early) protein, C terminal	regulation of transcription, DNA-templated//regulation of DNA replication	DNA binding//DNA-binding transcription factor activity	transcription regulator complex//host cell nucleus
Cluster-1223.4695	1157	594	913	831	1173.01	889	hypothetical protein BO79DRAFT_228767 [Aspergillus costaricaensis CBS 115574]	Aspergillus costaricaensis CBS 115574 hypothetical protein (BO79DRAFT_228767), partial mRNA	--	Oxaloacetate decarboxylase, gamma chain	sodium ion export across plasma membrane//arginine metabolic process//sodium ion transport//pyruvate metabolic process//proline metabolic process	sodium ion transmembrane transporter activity//oxaloacetate decarboxylase activity	membrane
Cluster-1223.4047	172	179	217	113	227	161	hypothetical protein ASPFODRAFT_313388 [Aspergillus luchuensis CBS 106.47]	Aspergillus niger contig An07c0220, genomic contig	--	--	--	--	--
Cluster-1223.7631	2045	2381	2811	1698	1594	1691	aspartate transaminase [Aspergillus costaricaensis CBS 115574]	Aspergillus costaricaensis CBS 115574 aspartate transaminase (BO79DRAFT_244471), mRNA	Aspartate aminotransferase, cytoplasmic OS=Saccharomyces cerevisiae (strain ATCC 204508 / S288c) OX=559292 GN=AAT2 PE=1 SV=3	Glutathione-dependent formaldehyde-activating enzyme//Ryanodine Receptor TM 4-6//Fibronectin type III domain//Aminotransferase class I and II//Chitin biosynthesis protein CHS5 N-terminus	calcium ion transport//cellular calcium ion homeostasis//biosynthetic process	protein dimerization activity//carbon-sulfur lyase activity//protein binding//pyridoxal phosphate binding//ryanodine-sensitive calcium-release channel activity	integral component of membrane//intracellular
Cluster-1223.8946	94	141	53	388	1305	901	hypothetical protein ASPTUDRAFT_195096 [Aspergillus tubingensis CBS 134.48]	Aspergillus vadensis CBS 113365 hypothetical protein (BO88DRAFT_381824), mRNA	Uncharacterized protein C56F8.12 OS=Schizosaccharomyces pombe (strain 972 / ATCC 24843) OX=284812 GN=SPAC56F8.12 PE=4 SV=1	--	--	--	--
Cluster-1223.6743	4049.24	4225.61	5530	2569	2578	2809	penicillin-binding protein [Aspergillus niger]	Aspergillus eucalypticola CBS 122712 penicillin-binding protein (BO83DRAFT_338671), partial mRNA	Mitochondrial acidic protein mam33 OS=Schizosaccharomyces pombe (strain 972 / ATCC 24843) OX=284812 GN=SPBC776.07 PE=3 SV=1	Mitochondrial glycoprotein//Thymosin beta-4 family//Tryptophan 2,3-dioxygenase	tryptophan catabolic process to kynurenine//tryptophan metabolic process//actin filament organization	actin monomer binding//tryptophan 2,3-dioxygenase activity//heme binding	mitochondrial matrix
Cluster-1223.1522	56	66	57	325	616.48	528	ketoreductase [Aspergillus niger]	Aspergillus piperis CBS 112811 ketoreductase (BO85DRAFT_523732), mRNA	Ketoreductase azaE OS=Aspergillus niger (strain ATCC 1015 / CBS 113.46 / FGSC A1144 / LSHB Ac4 / NCTC 3858a / NRRL 328 / USDA 3528.7) OX=380704 GN=azaE PE=2 SV=1	Semialdehyde dehydrogenase, NAD binding domain//NAD dependent epimerase/dehydratase family//3-beta hydroxysteroid dehydrogenase/isomerase family//Saccharopine dehydrogenase NADP binding domain	C21-steroid hormone metabolic process//estrogen metabolic process//oxidation-reduction process//steroid biosynthetic process//androgen metabolic process	obsolete coenzyme binding//oxidoreductase activity, acting on the CH-OH group of donors, NAD or NADP as acceptor//oxidoreductase activity//catalytic activity//oxidoreductase activity, acting on the aldehyde or oxo group of donors, NAD or NADP as acceptor//3-beta-hydroxy-delta5-steroid dehydrogenase activity//NAD binding	--
Cluster-1223.8923	10	4	13	6	8	12	hypothetical protein ASPTUDRAFT_53761 [Aspergillus tubingensis CBS 134.48]	Aspergillus niger contig An01c0310, genomic contig	Oxidoreductase OXR1 OS=Ajellomyces capsulatus OX=5037 GN=OXR1 PE=2 SV=1	Prolyl oligopeptidase family//Pyridine nucleotide-disulphide oxidoreductase	oxidation-reduction process//proteolysis	serine-type peptidase activity//oxidoreductase activity	--
Cluster-249.0	0	0	0	1	21	1	--	--	--	--	--	--	--
Cluster-662.0	0	0	4	0	3	3	--	--	--	--	--	--	--
Cluster-1223.7052	8222	4067	4571	5929	7501	5692	aldo/keto reductase family protein [Aspergillus saccharolyticus JOP 1030-1]	Aspergillus neoniger CBS 115656 Aldo/keto reductase (BO87DRAFT_349601), mRNA	Glycerol 2-dehydrogenase (NADP(+)) OS=Hypocrea jecorina OX=51453 GN=gld2 PE=1 SV=1	--	--	--	--
Cluster-1223.8996	0	4	0	0	42	0	Ribosyldihydronicotinamide dehydrogenase [Fusarium fujikuroi]	Fusarium fujikuroi IMI 58289 draft genome, chromosome FFUJ_chr10	Ribosyldihydronicotinamide dehydrogenase [quinone] OS=Mus musculus OX=10090 GN=Nqo2 PE=1 SV=3	NADPH-dependent FMN reductase//Flavodoxin	--	FMN binding//oxidoreductase activity	--
Cluster-1223.2901	219	208	234.92	252	403	389	hypothetical protein ASPFODRAFT_42813 [Aspergillus luchuensis CBS 106.47]	Aspergillus costaricaensis CBS 115574 hypothetical protein (BO79DRAFT_202417), mRNA	--	Membrane-associating domain	--	--	membrane
Cluster-1223.7266	1796	1392	1542.02	2140	2596.01	2742	hypothetical protein BO88DRAFT_403070 [Aspergillus vadensis CBS 113365]	Aspergillus vadensis CBS 113365 hypothetical protein (BO88DRAFT_403070), mRNA	Probable Ras-related protein Rab7 OS=Neurospora crassa (strain ATCC 24698 / 74-OR23-1A / CBS 708.71 / DSM 1257 / FGSC 987) OX=367110 GN=17E5.300 PE=3 SV=1	NTPase//Bone marrow stromal antigen 2//ADP-ribosylation factor family//Elongation factor Tu GTP binding domain//Septin//Golgin subfamily A member 5//Centromere protein H (CENP-H)//Ras family//Gtr1/RagA G protein conserved region//GrpE//Exonuclease VII, large subunit//Initiation control protein YabA//AAA domain (dynein-related subfamily)//50S ribosome-binding GTPase//Flagellar FliJ protein//APC re…	kinetochore assembly//Golgi organization//Wnt signaling pathway//defense response to virus//protein folding//DNA replication//cell adhesion//bacterial-type flagellum-dependent cell motility//DNA catabolic process//cellular biogenic amine metabolic process	nucleotide phosphatase activity, acting on free nucleotides//GTPase activity//chaperone binding//exodeoxyribonuclease VII activity//protein homodimerization activity//adenyl-nucleotide exchange factor activity//GTP binding//ADP binding//ATP binding//ATPase activity	bacterial-type flagellum//integral component of membrane//exodeoxyribonuclease VII complex//kinetochore
Cluster-1807.0	15	11	7	14	24	13	hypothetical protein ASPTUDRAFT_393176 [Aspergillus tubingensis CBS 134.48]	--	--	--	--	--	--
Cluster-1223.8150	459	421	438	705	866	854	DUF618 domain protein [Aspergillus niger]	Aspergillus piperis CBS 112811 DUF618 domain protein (BO85DRAFT_449118), mRNA	t-SNARE affecting a late Golgi compartment protein 2 OS=Schizosaccharomyces pombe (strain 972 / ATCC 24843) OX=284812 GN=tlg2 PE=3 SV=1	Gamma tubulin complex component C-terminal//Methyl-accepting chemotaxis protein (MCP) signalling domain//Syntaxin-like protein//DNA primase DnaG DnaB-binding//TMPIT-like protein//Syntaxin//Caulimovirus DNA-binding protein	transcription, DNA-templated//signal transduction//DNA replication, synthesis of RNA primer	DNA binding//gamma-tubulin binding//DNA primase activity	membrane//nucleolus//replication fork//tubulin complex//integral component of membrane
Cluster-1223.3857	172	189	154	283.46	621	531	hypothetical protein ASPTUDRAFT_61156 [Aspergillus tubingensis CBS 134.48]	Aspergillus neoniger CBS 115656 C6 finger domain protein (BO87DRAFT_408893), mRNA	Trans-enoyl reductase buaC OS=Aspergillus burnettii OX=2508778 GN=buaC PE=3 SV=1	Fungal Zn(2)-Cys(6) binuclear cluster domain//Alcohol dehydrogenase GroES-like domain//Zinc-binding dehydrogenase	oxidation-reduction process//regulation of transcription, DNA-templated	DNA-binding transcription factor activity, RNA polymerase II-specific//zinc ion binding	nucleus
Cluster-1223.7089	14848.3	15405.7	16833.4	14108.2	13364.6	13763.5	hypothetical protein ASPTUDRAFT_134488 [Aspergillus tubingensis CBS 134.48]	Aspergillus niger contig An03c0120, genomic contig	Uncharacterized protein PA2218 OS=Pseudomonas aeruginosa (strain ATCC 15692 / DSM 22644 / CIP 104116 / JCM 14847 / LMG 12228 / 1C / PRS 101 / PAO1) OX=208964 GN=PA2218 PE=1 SV=2	--	--	--	--
Cluster-1223.5539	200	261	221	449	759.99	432.21	hypothetical protein ASPTUDRAFT_47798 [Aspergillus tubingensis CBS 134.48]	Aspergillus niger contig An05c0030, genomic contig	--	--	--	--	--
Cluster-1223.4132	1152	1072	1409	1606.42	2363.03	2214.76	hypothetical protein ASPNIDRAFT_213962 [Aspergillus niger]	Aspergillus vadensis CBS 113365 homoserine O-acetyltransferase (BO88DRAFT_471053), partial mRNA	Homoserine O-acetyltransferase OS=Emericella nidulans (strain FGSC A4 / ATCC 38163 / CBS 112.46 / NRRL 194 / M139) OX=227321 GN=metE PE=3 SV=1	--	--	--	--
Cluster-1223.8931	9	7	4	19	28	19	hypothetical protein ASPFODRAFT_214214, partial [Aspergillus luchuensis CBS 106.47]	Aspergillus niger contig An01c0160, genomic contig	--	--	--	--	--
Cluster-167.0	0	0	0	0	12	0	--	--	--	--	--	--	--
Cluster-1223.8460	422	432	482	906	1265	1163	hypothetical protein ASPFODRAFT_559734 [Aspergillus luchuensis CBS 106.47]	Aspergillus piperis CBS 112811 mitochondrial carrier (BO85DRAFT_118855), mRNA	Uncharacterized mitochondrial carrier C29A3.11c OS=Schizosaccharomyces pombe (strain 972 / ATCC 24843) OX=284812 GN=SPBC29A3.11c PE=3 SV=1	--	--	--	--
Cluster-1223.7851	1115	971	976	1235	1132.2	1433	beige/beach domain protein [Aspergillus niger]	Aspergillus neoniger CBS 115656 beige/beach domain protein (BO87DRAFT_140896), mRNA	Beige protein homolog 1 OS=Schizosaccharomyces pombe (strain 972 / ATCC 24843) OX=284812 GN=lvs1 PE=1 SV=2	Tweety//WD domain, G-beta repeat	--	protein binding	integral component of membrane
Cluster-1223.5367	6290.99	7245.99	9100.99	4065.87	3288	3777.84	hypothetical protein ASPTUDRAFT_132063 [Aspergillus tubingensis CBS 134.48]	Aspergillus niger contig An15c0030, genomic contig	Mitochondrial import receptor subunit tom40 OS=Neurospora crassa (strain ATCC 24698 / 74-OR23-1A / CBS 708.71 / DSM 1257 / FGSC 987) OX=367110 GN=tom40 PE=1 SV=1	Eukaryotic porin//DNA double-strand break repair and V(D)J recombination protein XRCC4//RNA helicase NPH-II	DNA recombination//transmembrane transport//double-strand break repair	nucleoside-triphosphatase activity//DNA binding	nucleus//mitochondrial outer membrane
Cluster-1223.2811	44	38	34	8	13	6	hypothetical protein ASPFODRAFT_42378 [Aspergillus luchuensis CBS 106.47]	Aspergillus eucalypticola CBS 122712 alpha/beta-hydrolase (BO83DRAFT_380313), mRNA	Esterase FUS5 OS=Gibberella moniliformis (strain M3125 / FGSC 7600) OX=334819 GN=FUS5 PE=3 SV=1	Phospholipase/Carboxylesterase	--	hydrolase activity	--
Cluster-1472.0	3	0	0	0	27	0	--	--	Probable mobile endonuclease E OS=Enterobacteria phage T4 OX=10665 GN=mobE PE=4 SV=1	Helix-turn-helix domain//SRI (Set2 Rpb1 interacting) domain//HNH endonuclease//helix-turn-helix, Psq domain//ALIX V-shaped domain binding to HIV	protein methylation//regulation of transcription, DNA-templated//lysine catabolic process//histone lysine methylation	endonuclease activity//protein binding//DNA binding//nucleic acid binding//histone-lysine N-methyltransferase activity	chromosome
Cluster-1223.1935	205	221	309	315	204	365	DNA damage and replication checkpoint protein Rfx1 [Aspergillus neoniger CBS 115656]	Aspergillus eucalypticola CBS 122712 DNA damage and replication checkpoint protein Rfx1 (BO83DRAFT_31336), mRNA	Transcriptional regulator RFX1 OS=Candida albicans (strain SC5314 / ATCC MYA-2876) OX=237561 GN=RFX1 PE=2 SV=2	RFX DNA-binding domain	regulation of transcription, DNA-templated	DNA binding	--
Cluster-1223.8945	16	19	11	2	21	21	hypothetical protein ASPFODRAFT_220521 [Aspergillus luchuensis CBS 106.47]	Aspergillus neoniger CBS 115656 hypothetical protein (BO87DRAFT_339761), partial mRNA	--	--	--	--	--
Cluster-1223.432	1	4	13	9	15	17	--	--	--	--	--	--	--
Cluster-1223.7195	4370	4255	4559.12	3119	4962	4130	ribulose-phosphate 3-epimerase [Aspergillus costaricaensis CBS 115574]	Aspergillus neoniger CBS 115656 hypothetical protein (BO87DRAFT_374173), mRNA	Ribulose-phosphate 3-epimerase OS=Saccharomyces cerevisiae (strain ATCC 204508 / S288c) OX=559292 GN=RPE1 PE=1 SV=1	Quinolinate phosphoribosyl transferase, C-terminal domain//Ribulose-phosphate 3 epimerase family	NAD biosynthetic process//nicotinate nucleotide metabolic process//carbohydrate metabolic process	nicotinate-nucleotide diphosphorylase (carboxylating) activity//racemase and epimerase activity, acting on carbohydrates and derivatives	--
Cluster-1223.233	3	14	3	1.01	87	0	Pyruvate kinase [Neonectria ditissima]	Fusarium verticillioides 7600 pyruvate kinase (FVEG_12776), mRNA	Pyruvate kinase OS=Hypocrea jecorina OX=51453 GN=pki1 PE=3 SV=1	HpcH/HpaI aldolase/citrate lyase family//Pyruvate kinase, barrel domain	gluconeogenesis//glycolytic process//carbon utilization//purine nucleobase metabolic process	magnesium ion binding//pyruvate kinase activity//catalytic activity//potassium ion binding	--
Cluster-1223.3877	471	320	470	620	846	783.02	hypothetical protein ASPTUDRAFT_129085 [Aspergillus tubingensis CBS 134.48]	Aspergillus niger contig An12c0340, genomic contig	Glycoprotein-N-acetylgalactosamine 3-beta-galactosyltransferase 1 OS=Homo sapiens OX=9606 GN=C1GALT1 PE=1 SV=1	PCAF (P300/CBP-associated factor) N-terminal domain//Fringe-like	regulation of transcription, DNA-templated//obsolete acyl-carrier-protein biosynthetic process	histone acetyltransferase activity//transferase activity, transferring glycosyl groups	histone acetyltransferase complex//nucleus//membrane
Cluster-1223.8357	286	333	374	567	330	579	fermentation associated protein [Aspergillus niger]	Aspergillus neoniger CBS 115656 fermentation associated protein (BO87DRAFT_457593), mRNA	Protein CSF1 OS=Saccharomyces cerevisiae (strain ATCC 204508 / S288c) OX=559292 GN=CSF1 PE=3 SV=1	Yersinia/Haemophilus virulence surface antigen	pathogenesis//proteolysis	cysteine-type endopeptidase activity	--
Cluster-1223.2043	13	16	13	7	12	16	hypothetical protein BDQ94DRAFT_134710 [Aspergillus welwitschiae]	Aspergillus niger contig An08c0100, genomic contig	--	--	--	--	--
Cluster-1223.4770	201	251	209	370	329	418	tetrahydrofolylpolyglutamate synthase [Aspergillus vadensis CBS 113365]	Aspergillus niger contig An04c0360, genomic contig	MFS transporter R5 OS=Phoma sp. (strain ATCC 20986 / MF5453) OX=1828523 GN=R5 PE=3 SV=1	Ribosomal proteins L26 eukaryotic, L24P archaeal//Major Facilitator Superfamily//AMP-binding enzyme//Mur ligase middle domain	transmembrane transport//biosynthetic process//ribosome biogenesis//translation	structural constituent of ribosome//ATP binding//transmembrane transporter activity//catalytic activity	large ribosomal subunit//ribosome
Cluster-2201.0	10	2	5	3	13	16	hypothetical protein BO87DRAFT_421693 [Aspergillus neoniger CBS 115656]	Aspergillus niger contig An07c0190, genomic contig	--	--	--	--	--
Cluster-1073.0	2	2	0	1	10	4	--	Aspergillus niger contig An02c0100, genomic contig	--	--	--	--	--
Cluster-1223.7776	431	616	975	418	362	445	hypothetical protein BO88DRAFT_357400 [Aspergillus vadensis CBS 113365]	Aspergillus neoniger CBS 115656 hypothetical protein (BO87DRAFT_405147), mRNA	--	--	--	--	--
Cluster-2223.0	1	0	0	37	37	20	hypothetical protein ASPWEDRAFT_51669 [Aspergillus wentii DTO 134E9]	Aspergillus neoniger CBS 115656 pantothenate transporter (BO87DRAFT_367195), partial mRNA	Pantothenate transporter liz1 OS=Schizosaccharomyces pombe (strain 972 / ATCC 24843) OX=284812 GN=liz1 PE=2 SV=2	Major Facilitator Superfamily	transmembrane transport	transmembrane transporter activity	--
Cluster-1223.7728	1292	1285	1490	1672	980	1568	SH3 and Ded_cyto domain protein [Aspergillus neoniger CBS 115656]	Aspergillus neoniger CBS 115656 SH3 and Ded_cyto domain protein (BO87DRAFT_226794), mRNA	Dedicator of cytokinesis protein 1 OS=Homo sapiens OX=9606 GN=DOCK1 PE=1 SV=2	Variant SH3 domain//Calcineurin-like phosphoesterase//SH3 domain	--	protein binding//hydrolase activity	--
Cluster-1223.2976	172	209	128	300.9	409	451	hypothetical protein ASPNIDRAFT_189733 [Aspergillus niger ATCC 1015]	Aspergillus niger contig An12c0030, genomic contig	Molybdopterin synthase sulfur carrier subunit OS=Aspergillus niger (strain CBS 513.88 / FGSC A1513) OX=425011 GN=cnxG PE=3 SV=1	Membrane-associating domain//Multiple resistance and pH regulation protein F (MrpF / PhaF)	ion transport//ion transmembrane transport	ion transmembrane transporter activity	membrane//integral component of membrane
Cluster-1223.6256	5825.54	7009.92	7947.97	4174.34	5686.95	5002.93	oxysterol binding protein [Aspergillus piperis CBS 112811]	Aspergillus niger contig An07c0260, genomic contig	Oxysterol-binding protein homolog 7 OS=Saccharomyces cerevisiae (strain ATCC 204508 / S288c) OX=559292 GN=OSH7 PE=1 SV=1	--	--	--	--
Cluster-1223.5086	1076	1123	1610	1012	1399	1301.04	nucleotide binding protein Nbp35 [Aspergillus piperis CBS 112811]	Aspergillus neoniger CBS 115656 nucleotide binding protein Nbp35 (BO87DRAFT_461420), mRNA	Cytosolic Fe-S cluster assembly factor nbp35 OS=Aspergillus clavatus (strain ATCC 1007 / CBS 513.65 / DSM 816 / NCTC 3887 / NRRL 1) OX=344612 GN=nbp35 PE=3 SV=1	4Fe-4S iron sulfur cluster binding proteins, NifH/frxC family//Bacterial regulatory protein, Fis family//Ras family//RsgA GTPase	oxidation-reduction process	ATP binding//GTPase activity//oxidoreductase activity//sequence-specific DNA binding//GTP binding	--
Cluster-1223.2867	224	220	297	368	160	320	hypothetical protein ASPBRDRAFT_24866 [Aspergillus brasiliensis CBS 101740]	Aspergillus niger contig An14c0140, genomic contig	Probable pectin lyase A OS=Aspergillus niger (strain CBS 513.88 / FGSC A1513) OX=425011 GN=pelA PE=3 SV=1	--	--	--	--
Cluster-1223.8511	131	125	175	224	157	214	hypothetical protein ASPTUDRAFT_57031 [Aspergillus tubingensis CBS 134.48]	Aspergillus vadensis CBS 113365 CMGC protein kinase (BO88DRAFT_379294), mRNA	Vegetative incompatibility protein HET-E-1 OS=Podospora anserina OX=2587412 GN=HET-E1 PE=4 SV=1	--	--	--	--
Cluster-1223.4	2	3	7	1	16	6	hypothetical protein ASPFODRAFT_192143 [Aspergillus luchuensis CBS 106.47]	Aspergillus costaricaensis CBS 115574 GMP synthase (BO79DRAFT_210744), partial mRNA	Putative glutamine amidotransferase-like protein C13C5.04 OS=Schizosaccharomyces pombe (strain 972 / ATCC 24843) OX=284812 GN=SPAC13C5.04 PE=4 SV=1	--	--	--	--
Cluster-1223.7937	667	805	1019	770	635	726	tetratricopeptide repeat domain protein [Aspergillus niger]	Aspergillus vadensis CBS 113365 tetratricopeptide repeat domain protein (BO88DRAFT_126477), mRNA	Major facilitator superfamily multidrug transporter mfsB OS=Neosartorya fumigata (strain ATCC MYA-4609 / Af293 / CBS 101355 / FGSC A1100) OX=330879 GN=mfsB PE=2 SV=1	Tetratricopeptide repeat//Sugar (and other) transporter//Tetratricopeptide repeat//Major Facilitator Superfamily//Tetratricopeptide repeat//Zinc finger, C2H2 type//Tetratricopeptide repeat	transmembrane transport	nucleic acid binding//transmembrane transporter activity//protein binding	integral component of membrane
Cluster-1555.0	5	3	1	0	0	1	--	Aspergillus piperis CBS 112811 hypothetical protein (BO85DRAFT_473270), partial mRNA	--	--	--	--	--
Cluster-1223.6812	2104	1861	2620	2621	2294.83	2863.19	phospholipase D1 [Aspergillus neoniger CBS 115656]	Aspergillus costaricaensis CBS 115574 phospholipase D1 (BO79DRAFT_188236), mRNA	Phospholipase D1 OS=Schizosaccharomyces pombe (strain 972 / ATCC 24843) OX=284812 GN=pld1 PE=1 SV=1	Mitochondrial ribosomal protein S23//Phospholipase D Active site motif//PX domain	ribosome biogenesis//translation	structural constituent of ribosome//catalytic activity//phosphatidylinositol binding	ribosome
Cluster-1223.137	1	4	0	0	6	0	--	Aspergillus niger contig An17c0060, genomic contig	--	--	--	--	--
Cluster-1223.4193	1067	1241	2140	970	715	1109	integral membrane protein [Aspergillus eucalypticola CBS 122712]	Aspergillus piperis CBS 112811 integral membrane protein (BO85DRAFT_257356), mRNA	--	--	--	--	--
Cluster-1223.6701	20988.4	15127.2	19647.9	11525	2243.8	5023.04	hypothetical protein BO87DRAFT_40686 [Aspergillus neoniger CBS 115656]	Aspergillus niger contig An14c0130, genomic contig	--	Membrane-associating domain//Capsid protein (F protein)	--	structural molecule activity	membrane
Cluster-356.0	0	0	0	0	4	0	probable nitrite reductase [Fusarium fujikuroi]	Fusarium fujikuroi IMI 58289 probable nitrite reductase (FFUJ_06099), partial mRNA	Nitrite reductase [NAD(P)H] OS=Emericella nidulans (strain FGSC A4 / ATCC 38163 / CBS 112.46 / NRRL 194 / M139) OX=227321 GN=niiA PE=3 SV=2	--	--	--	--
Cluster-1223.4155	642	861	1093.1	323	501	708	hypothetical protein ASPTUDRAFT_52660 [Aspergillus tubingensis CBS 134.48]	Aspergillus costaricaensis CBS 115574 acetyltransferase, GNAT family (BO79DRAFT_210594), mRNA	--	--	--	--	--
Cluster-1223.2589	200	175	296	204	152	196	DNA ligase [Aspergillus neoniger CBS 115656]	Aspergillus costaricaensis CBS 115574 DNA ligase (BO79DRAFT_211027), mRNA	DNA ligase 1 OS=Schizosaccharomyces pombe (strain 972 / ATCC 24843) OX=284812 GN=cdc17 PE=3 SV=1	ATP dependent DNA ligase C terminal region//ATP dependent DNA ligase domain//DNA ligase N terminus	DNA repair//DNA recombination//DNA replication	DNA binding//DNA ligase (ATP) activity//ATP binding	--
Cluster-1223.1572	43	66	67	118	138	171	unnamed protein product [Aspergillus niger]	Aspergillus neoniger CBS 115656 C-5 cytosine-specific DNA methylase (BO87DRAFT_417503), partial mRNA	Helicase swr1 OS=Neosartorya fumigata (strain ATCC MYA-4609 / Af293 / CBS 101355 / FGSC A1100) OX=330879 GN=swr1 PE=3 SV=1	SNF2 family N-terminal domain	--	ATP binding	--
Cluster-1223.4445	125	121	142	50	178	138	hypothetical protein ASPNIDRAFT_36150 [Aspergillus niger ATCC 1015]	Aspergillus niger contig An01c0160, genomic contig	--	--	--	--	--
Cluster-1223.2444	185	168	238	142	245	202	hypothetical protein BO85DRAFT_203263 [Aspergillus piperis CBS 112811]	Aspergillus niger contig An01c0450, genomic contig	--	Conotoxin TVIIA/GS family	pathogenesis//transport	sodium channel inhibitor activity	extracellular region
Cluster-1223.1179	32	71	65	55	190	61	hypothetical protein ASPTUDRAFT_44561 [Aspergillus tubingensis CBS 134.48]	Aspergillus neoniger CBS 115656 hypothetical protein (BO87DRAFT_380724), mRNA	--	--	--	--	--
Cluster-1223.513	10	8	16	16	6	25	hypothetical protein BO83DRAFT_418632 [Aspergillus eucalypticola CBS 122712]	Aspergillus eucalypticola CBS 122712 hypothetical protein (BO83DRAFT_418632), mRNA	--	--	--	--	--
Cluster-1830.0	2	5	14	15	1	10	thiolase-like protein [Aspergillus niger]	Aspergillus costaricaensis CBS 115574 polyketide synthase (BO79DRAFT_266182), partial mRNA	Highly reducing polyketide synthase lcsB OS=Purpureocillium lilacinum OX=33203 GN=lcsB PE=2 SV=1	Methyltransferase domain	--	methyltransferase activity	--
Cluster-1223.316	37	24	15	49	87	72	hypothetical protein ASPFODRAFT_139126 [Aspergillus luchuensis CBS 106.47]	Aspergillus vadensis CBS 113365 alcohol dehydrogenase (BO88DRAFT_358701), mRNA	Alcohol dehydrogenase 2 OS=Emericella nidulans (strain FGSC A4 / ATCC 38163 / CBS 112.46 / NRRL 194 / M139) OX=227321 GN=alcB PE=3 SV=2	Sigma-54 factor, Activator interacting domain (AID)//Alcohol dehydrogenase GroES-like domain//Zinc-binding dehydrogenase	oxidation-reduction process//regulation of transcription, DNA-templated	sigma factor activity//DNA-binding transcription activator activity	--
Cluster-1223.618	6	2	3	16	35	32	rieske 2Fe-2S family protein [Aspergillus niger]	Aspergillus niger contig An07c0010, genomic contig	Carnitine monooxygenase oxygenase subunit OS=Escherichia coli (strain K12) OX=83333 GN=yeaW PE=1 SV=1	Ring hydroxylating alpha subunit (catalytic domain)//Rieske [2Fe-2S] domain	cellular metabolic process//oxidation-reduction process	2 iron, 2 sulfur cluster binding//oxidoreductase activity//iron ion binding	--
Cluster-878.0	3	4	0	0	4	0	putative ferrochelatase [Fusarium fujikuroi]	Fusarium fujikuroi IMI 58289 probable ferrochelatase (FFUJ_04556), partial mRNA	Ferrochelatase, mitochondrial OS=Saccharomyces cerevisiae (strain ATCC 204508 / S288c) OX=559292 GN=HEM15 PE=1 SV=1	Ferrochelatase	chlorophyll metabolic process//heme biosynthetic process	ferrochelatase activity	--
Cluster-1223.2545	87	72	102	56	82	97	hypothetical protein BO85DRAFT_280003 [Aspergillus piperis CBS 112811]	Aspergillus niger contig An01c0080, genomic contig	--	Ankyrin repeat	--	protein binding	--
Cluster-1223.8411	7	8	24	19	71	60	--	Aspergillus niger contig An02c0400, genomic contig	--	--	--	--	--
Cluster-1223.5640	1184	978	1030	1654	1678	1830.88	integral membrane protein [Aspergillus niger]	Aspergillus niger contig An18c0110, genomic contig	Mediator of RNA polymerase II transcription subunit 10 OS=Neosartorya fumigata (strain ATCC MYA-4609 / Af293 / CBS 101355 / FGSC A1100) OX=330879 GN=nut2 PE=3 SV=1	--	--	--	--
Cluster-2084.0	1	2	0	0	12	0	hypothetical protein FPOA_00978 [Fusarium poae]	Fusarium oxysporum f. sp. lycopersici 4287 hsp70-like protein partial mRNA	Heat shock 70 kDa protein OS=Neurospora crassa (strain ATCC 24698 / 74-OR23-1A / CBS 708.71 / DSM 1257 / FGSC 987) OX=367110 GN=hsps-1 PE=2 SV=2	--	--	--	--
Cluster-609.0	0	0	0	0	6	0	C-8 sterol isomerase [Fusarium proliferatum]	Fusarium fujikuroi IMI 58289 draft genome, chromosome FFUJ_chr03	C-8 sterol isomerase OS=Magnaporthe oryzae (strain 70-15 / ATCC MYA-4617 / FGSC 8958) OX=242507 GN=ERG2 PE=3 SV=1	--	--	--	--
Cluster-1862.0	277.63	200.4	271.16	197.98	403.22	320.33	putative ribosomal protein L9.e.c14 [Fusarium fujikuroi]	Fusarium graminearum PH-1 60S ribosomal protein L9-B mRNA	60S ribosomal protein L9-B OS=Saccharomyces cerevisiae (strain ATCC 204508 / S288c) OX=559292 GN=RPL9B PE=1 SV=1	Ribosomal protein L6	translation//ribosome biogenesis	rRNA binding//structural constituent of ribosome	ribosome
Cluster-1223.1790	154	147	119.99	376.77	648.66	461.78	hypothetical protein ASPTUDRAFT_41612 [Aspergillus tubingensis CBS 134.48]	Aspergillus piperis CBS 112811 cytochrome b561 (BO85DRAFT_392202), mRNA	--	--	--	--	--
Cluster-1223.3502	434	388	595	509.38	572	480.02	vacuolar H+/Ca2+ exchanger [Aspergillus niger]	Aspergillus niger CBS 513.88 vacuolar Ca(2+)/H(+) exchanger, mRNA	Vacuolar calcium ion transporter OS=Saccharomyces cerevisiae (strain ATCC 204508 / S288c) OX=559292 GN=VCX1 PE=1 SV=1	Sodium/calcium exchanger protein	transmembrane transport	--	integral component of membrane
Cluster-1223.2820	298	192	103	273	536	1120	hypothetical protein ASPTUDRAFT_931832 [Aspergillus tubingensis CBS 134.48]	Aspergillus piperis CBS 112811 hypothetical protein (BO85DRAFT_83744), mRNA	Cyclochlorotine biosynthesis protein O OS=Talaromyces islandicus OX=28573 GN=cctO PE=3 SV=1	Methyltransferase domain//Mycotoxin biosynthesis protein UstYa	mycotoxin biosynthetic process	methyltransferase activity	--
Cluster-1223.3681	416	416	578	931	968	1048	MFS general substrate transporter [Aspergillus costaricaensis CBS 115574]	Aspergillus costaricaensis CBS 115574 MFS general substrate transporter (BO79DRAFT_167123), mRNA	Vacuolar membrane amino acid uptake transporter fnx2 OS=Schizosaccharomyces pombe (strain 972 / ATCC 24843) OX=284812 GN=fnx2 PE=3 SV=1	Major Facilitator Superfamily//SAM dependent carboxyl methyltransferase//Sugar (and other) transporter	transmembrane transport	transmembrane transporter activity//methyltransferase activity	integral component of membrane
Cluster-1223.5411	2744	2973	3895	1804	838	1646	pre-mRNA splicing helicase [Aspergillus ellipticus CBS 707.79]	Aspergillus neoniger CBS 115656 pre-mRNA splicing helicase (BO87DRAFT_458176), mRNA	Pre-mRNA-splicing factor brr2 OS=Schizosaccharomyces pombe (strain 972 / ATCC 24843) OX=284812 GN=brr2 PE=1 SV=1	Mediator of RNA polymerase II transcription subunit 1//LEM3 (ligand-effect modulator 3) family / CDC50 family//Type III restriction enzyme, res subunit//UvrD/REP helicase N-terminal domain//DEAD/DEAH box helicase//PhoH-like protein	regulation of transcription by RNA polymerase II	hydrolase activity//nucleic acid binding//transcription coregulator activity//ATP binding//DNA binding	transcription regulator complex//membrane//mediator complex
Cluster-1223.7925	1170	1239	1341.87	1274	1151	1251	NIF domain protein [Aspergillus niger]	Aspergillus piperis CBS 112811 NIF domain protein (BO85DRAFT_446011), mRNA	Nuclear envelope morphology protein 1 OS=Schizosaccharomyces pombe (strain 972 / ATCC 24843) OX=284812 GN=nem1 PE=3 SV=1	--	--	--	--
Cluster-1223.7167	1186	803	675	1155	632	1028	oxidoreductase [Aspergillus neoniger CBS 115656]	Aspergillus neoniger CBS 115656 oxidoreductase (BO87DRAFT_463120), mRNA	Dehydrogenase mpl7 OS=Monascus purpureus OX=5098 GN=mpl7 PE=1 SV=1	Pyridine nucleotide-disulphide oxidoreductase//GMC oxidoreductase//GMC oxidoreductase//FAD dependent oxidoreductase	oxidation-reduction process	flavin adenine dinucleotide binding//oxidoreductase activity, acting on CH-OH group of donors//oxidoreductase activity	--
Cluster-1223.421	1	1	0	2	4	3	--	Aspergillus niger tktA gene for transketolase, exons 1-6	--	--	--	--	--
Cluster-1223.1427	17	9	25	18	58	24	--	Aspergillus niger contig An02c0450, genomic contig	--	--	--	--	--
Cluster-1223.8326	338	423	507	309	308	378	similar to An12g00180 [Aspergillus luchuensis]	Aspergillus neoniger CBS 115656 hypothetical protein (BO87DRAFT_149615), mRNA	--	--	--	--	--
Cluster-1223.3896	891	813	1440	843	987	1044	similar to An02g14270 [Aspergillus niger]	Aspergillus niger contig An02c0460, genomic contig	--	--	--	--	--
Cluster-628.0	0	2	0	0	12	0	1,3-beta-glucanosyltransferase gel1 [Fusarium proliferatum]	Fusarium fujikuroi IMI 58289 draft genome, chromosome FFUJ_chr05	--	--	--	--	--
Cluster-1223.3208	1092	1123	1296	1299.38	817	1316	F-box domain protein [Aspergillus niger]	Aspergillus costaricaensis CBS 115574 F-box domain protein (BO79DRAFT_285269), mRNA	--	Tyrosine hydroxylase N terminal	tyrosine metabolic process//oxidation-reduction process	tyrosine 3-monooxygenase activity	--
Cluster-649.0	0	1	0	4	4	8	MFS transporter [Aspergillus niger]	Aspergillus costaricaensis CBS 115574 MFS transporter (BO79DRAFT_268203), partial mRNA	MFS transporter R5 OS=Phoma sp. (strain ATCC 20986 / MF5453) OX=1828523 GN=R5 PE=3 SV=1	Major Facilitator Superfamily	transmembrane transport	transmembrane transporter activity	--
Cluster-1223.2706	251	305	420	173	207	208	ubiquinone/menaquinone biosynthesis-related protein [Aspergillus neoniger CBS 115656]	Aspergillus neoniger CBS 115656 ubiquinone/menaquinone biosynthesis-related protein (BO87DRAFT_348646), mRNA	Methyltransferase OMS1, mitochondrial OS=Saccharomyces cerevisiae (strain ATCC 204508 / S288c) OX=559292 GN=OMS1 PE=1 SV=1	Methyltransferase domain	--	methyltransferase activity	--
Cluster-1223.6061	6030	4933.9	7585.01	2912	1667	3057	C-14 sterol reductase [Aspergillus luchuensis]	Aspergillus niger contig An01c0250, genomic contig	Delta(14)-sterol reductase OS=Neurospora crassa (strain ATCC 24698 / 74-OR23-1A / CBS 708.71 / DSM 1257 / FGSC 987) OX=367110 GN=erg-3 PE=3 SV=1	Ergosterol biosynthesis ERG4/ERG24 family	sterol biosynthetic process	oxidoreductase activity, acting on the CH-CH group of donors, NAD or NADP as acceptor	membrane
Cluster-1223.7775	400	432	502	357	309	367	similar to An02g06900 [Aspergillus niger]	Aspergillus costaricaensis CBS 115574 hypothetical protein (BO79DRAFT_199299), mRNA	--	Domain of unknown function (DUF4656)	keratinocyte development	--	--
Cluster-1223.5143	2273	2021	2337	1542	1690.99	1722	NADH-ubiquinone dehydrogenase 24 kDa subunit [Aspergillus niger]	Aspergillus niger contig An12c0130, genomic contig	NADH-ubiquinone oxidoreductase 24 kDa subunit, mitochondrial OS=Neurospora crassa (strain ATCC 24698 / 74-OR23-1A / CBS 708.71 / DSM 1257 / FGSC 987) OX=367110 GN=nuo-24 PE=2 SV=1	--	--	--	--
Cluster-1223.2632	528	363	436	1188	962	1015	hypothetical protein ASPTUDRAFT_45265 [Aspergillus tubingensis CBS 134.48]	Aspergillus costaricaensis CBS 115574 hypothetical protein (BO79DRAFT_193436), mRNA	Heterokaryon incompatibility protein 6, OR allele OS=Neurospora crassa (strain ATCC 24698 / 74-OR23-1A / CBS 708.71 / DSM 1257 / FGSC 987) OX=367110 GN=het-6 PE=4 SV=1	Centromere protein H (CENP-H)	kinetochore assembly	--	kinetochore
Cluster-1223.8840	5	9	4	13	49	22	hypothetical protein ASPFODRAFT_438018 [Aspergillus luchuensis CBS 106.47]	Aspergillus niger contig An11c0170, genomic contig	--	--	--	--	--
Cluster-530.0	0	6	0	8	12	6	hypothetical protein BO85DRAFT_10003 [Aspergillus piperis CBS 112811]	Aspergillus niger contig An07c0130, genomic contig	--	--	--	--	--
Cluster-1223.2367	148	182	184	159	250	252	cytochrome P450 [Aspergillus piperis CBS 112811]	Aspergillus neoniger CBS 115656 cytochrome P450 (BO87DRAFT_363060), mRNA	Phenylacetate 2-hydroxylase OS=Emericella nidulans OX=162425 GN=phacA PE=1 SV=1	Cytochrome P450	oxidation-reduction process	heme binding//oxidoreductase activity, acting on paired donors, with incorporation or reduction of molecular oxygen//iron ion binding	--
Cluster-1223.2360	35	33	10	14	26	43	hypothetical protein BO88DRAFT_488040 [Aspergillus vadensis CBS 113365]	Aspergillus costaricaensis CBS 115574 hypothetical protein (BO79DRAFT_249435), partial mRNA	--	Growth arrest and DNA-damage-inducible proteins-interacting protein 1//Fungal hydrophobin	cell wall biogenesis	structural constituent of cell wall	fungal-type cell wall//nucleus//cell wall
Cluster-1223.8713	208	200	221	509	800	858	hypothetical protein ASPFODRAFT_28286 [Aspergillus luchuensis CBS 106.47]	Aspergillus neoniger CBS 115656 hypothetical protein (BO87DRAFT_374477), mRNA	mRNA 3'-end-processing protein yth1 OS=Aspergillus oryzae (strain ATCC 42149 / RIB 40) OX=510516 GN=yth1 PE=3 SV=1	Zinc finger C-x8-C-x5-C-x3-H type (and similar)	--	metal ion binding	--
Cluster-1223.6126	349	274	346	449	656	605	UBX domain protein [Aspergillus piperis CBS 112811]	Aspergillus neoniger CBS 115656 UBX domain protein (BO87DRAFT_371815), mRNA	UBX domain-containing protein 10 OS=Schizosaccharomyces pombe (strain 972 / ATCC 24843) OX=284812 GN=ucp10 PE=3 SV=1	UBX domain	--	protein binding	--
Cluster-453.0	0	0	0	2	1	4	hypothetical protein BO85DRAFT_436904 [Aspergillus piperis CBS 112811]	Aspergillus piperis CBS 112811 hypothetical protein (BO85DRAFT_436904), partial mRNA	--	Heme exporter protein D (CcmD)	heme transport//cytochrome complex assembly	--	integral component of membrane
Cluster-1223.4198	272	209	229	138	119	193	acetyl-coenzyme A synthetase FacA [Aspergillus niger]	Aspergillus costaricaensis CBS 115574 acetyl-CoA synthetase-like protein (BO79DRAFT_27082), mRNA	Acetyl-coenzyme A synthetase OS=Penicillium chrysogenum OX=5076 GN=facA PE=3 SV=1	AMP-binding enzyme//Nucleophosmin C-terminal domain	--	catalytic activity//nucleic acid binding	--
Cluster-1223.6448	19402	20677	25407.1	11574	8323.03	9766.24	nucleotide-diphospho-sugar transferase [Aspergillus phoenicis ATCC 13157]	Aspergillus neoniger CBS 115656 mannose-1-phosphate guanyltransferase (BO87DRAFT_358750), mRNA	Mannose-1-phosphate guanyltransferase OS=Aspergillus oryzae (strain ATCC 42149 / RIB 40) OX=510516 GN=mpg1 PE=3 SV=1	Nucleotidyl transferase//2-C-methyl-D-erythritol 4-phosphate cytidylyltransferase	biosynthetic process	nucleotidyltransferase activity//cytidylyltransferase activity	--
Cluster-1223.3572	1361	1118	1075	1302	1458	1663	COPII-coated vesicle membrane protein [Aspergillus niger CBS 513.88]	Aspergillus neoniger CBS 115656 hypothetical protein (BO87DRAFT_379530), mRNA	Endoplasmic reticulum vesicle protein 25 OS=Neosartorya fumigata (strain ATCC MYA-4609 / Af293 / CBS 101355 / FGSC A1100) OX=330879 GN=erv25 PE=3 SV=1	Septation ring formation regulator, EzrA	septin ring assembly	--	septin ring//integral component of membrane
Cluster-1223.948	1	1	0	0	21	0	putative CAM1-translation elongation factor eEF1 gamma ue [Fusarium fujikuroi]	Fusarium fujikuroi IMI 58289 draft genome, chromosome FFUJ_chr03	Elongation factor 1-gamma 2 OS=Saccharomyces cerevisiae (strain ATCC 204508 / S288c) OX=559292 GN=TEF4 PE=1 SV=1	Elongation factor 1 gamma, conserved domain	regulation of translational elongation//translational elongation	translation elongation factor activity	ribosome
Cluster-2271.2	1	2	1	1	3	0	hypothetical protein BO85DRAFT_209752 [Aspergillus piperis CBS 112811]	Aspergillus piperis CBS 112811 hypothetical protein (BO85DRAFT_209752), mRNA	--	--	--	--	--
Cluster-1223.3925	120	179	172	177	112	156	transketolase [Aspergillus niger]	Aspergillus niger contig An14c0130, genomic contig	Dihydroxyacetone synthase OS=Candida boidinii OX=5477 GN=DAS1 PE=1 SV=3	L-rhamnose-proton symport protein (RhaT)//Dehydrogenase E1 component//1-deoxy-D-xylulose-5-phosphate synthase//Alba//Thiamine pyrophosphate enzyme, C-terminal TPP binding domain	hexose transmembrane transport//rhamnose transmembrane transport//steroid biosynthetic process//terpenoid biosynthetic process	thiamine pyrophosphate binding//rhamnose transmembrane transporter activity//nucleic acid binding//catalytic activity//oxidoreductase activity, acting on the aldehyde or oxo group of donors, disulfide as acceptor//1-deoxy-D-xylulose-5-phosphate synthase activity	integral component of membrane
Cluster-1223.6340	921	782	1057	1097.99	1326.16	1100.75	hypothetical protein ASPTUDRAFT_668965 [Aspergillus tubingensis CBS 134.48]	Aspergillus neoniger CBS 115656 MFS multidrug transporter (BO87DRAFT_377000), mRNA	Uncharacterized MFS-type transporter C18.02 OS=Schizosaccharomyces pombe (strain 972 / ATCC 24843) OX=284812 GN=SPCC18.02 PE=3 SV=1	Major Facilitator Superfamily//Fumarate reductase subunit D//LacY proton/sugar symporter//Organic Anion Transporter Polypeptide (OATP) family	transmembrane transport//fumarate metabolic process//carbohydrate transport	transmembrane transporter activity//carbohydrate:proton symporter activity	membrane
Cluster-1223.2389	60	43	104	162	237	265	hypothetical protein ASPTUDRAFT_72007 [Aspergillus tubingensis CBS 134.48]	Aspergillus eucalypticola CBS 122712 monocarboxylate permease Mch4 (BO83DRAFT_417002), partial mRNA	MFS-type transporter eupM OS=Phoma sp. OX=1707701 GN=eupM PE=1 SV=1	Hepatitis C virus core protein//Major Facilitator Superfamily	transmembrane transport	transmembrane transporter activity//structural molecule activity	--
Cluster-1223.5577	419	409	454	491	643	648	Isochorismatase hydrolase [Aspergillus costaricaensis CBS 115574]	Aspergillus vadensis CBS 113365 isochorismatase family hydrolase (BO88DRAFT_403448), mRNA	Peroxyureidoacrylate/ureidoacrylate amidohydrolase RutB OS=Haliangium ochraceum (strain DSM 14365 / JCM 11303 / SMP-2) OX=502025 GN=rutB PE=3 SV=1	Sedlin, N-terminal conserved region//Sybindin-like family//Isochorismatase family	endoplasmic reticulum to Golgi vesicle-mediated transport//vesicle-mediated transport	catalytic activity	TRAPP complex
Cluster-1223.5534	135	159	126.42	322	205	154	cytochrome P450 monooxygenase [Aspergillus niger]	Aspergillus neoniger CBS 115656 hypothetical protein (BO87DRAFT_158949), mRNA	Cytochrome P450 monooxygenase buaG OS=Aspergillus burnettii OX=2508778 GN=buaG PE=3 SV=1	Cytochrome P450//NAD dependent epimerase/dehydratase family//Saccharopine dehydrogenase NADP binding domain//Rad4 beta-hairpin domain 1	oxidation-reduction process	iron ion binding//obsolete coenzyme binding//oxidoreductase activity, acting on paired donors, with incorporation or reduction of molecular oxygen//DNA binding//oxidoreductase activity//catalytic activity//heme binding	--
Cluster-1223.6890	170022	135978	165239	137364	129273	103242	glyceraldehyde-3-phosphate dehydrogenase [Aspergillus awamori]	Aspergillus piperis CBS 112811 histone deacetylase Hda1 (BO85DRAFT_452555), mRNA	Histone deacetylase clr3 OS=Schizosaccharomyces pombe (strain 972 / ATCC 24843) OX=284812 GN=clr3 PE=1 SV=1	Glyceraldehyde 3-phosphate dehydrogenase, C-terminal domain//Zinc-binding dehydrogenase//D-isomer specific 2-hydroxyacid dehydrogenase, NAD binding domain//Glyceraldehyde 3-phosphate dehydrogenase, NAD binding domain	oxidation-reduction process	NAD binding//oxidoreductase activity, acting on the aldehyde or oxo group of donors, NAD or NADP as acceptor	--
Cluster-1223.8341	539	567	1162	885	600	833	hypothetical protein BO88DRAFT_486541 [Aspergillus vadensis CBS 113365]	Aspergillus niger CBS 513.88 hypothetical protein, mRNA	--	--	--	--	--
Cluster-1223.3627	1396	1145.45	1880	1745.28	1498	1995	mannosyltransferase [Aspergillus neoniger CBS 115656]	Aspergillus lacticoffeatus CBS 101883 hypothetical protein (BO96DRAFT_424538), partial mRNA	GPI mannosyltransferase 4 OS=Aspergillus oryzae (strain ATCC 42149 / RIB 40) OX=510516 GN=smp3 PE=3 SV=1	Gaa1-like, GPI transamidase component//Alg9-like mannosyltransferase family//Ca2+ regulator and membrane fusion protein Fig1	plasma membrane fusion involved in cytogamy	transferase activity, transferring glycosyl groups	GPI-anchor transamidase complex//membrane//integral component of membrane
Cluster-1223.7526	6990.99	6837.69	7551.79	7065.12	7418.04	7520.96	hypothetical protein ASPNIDRAFT_206311 [Aspergillus niger ATCC 1015]	Aspergillus niger contig An01c0080, genomic contig	--	C3HC zinc finger-like	--	zinc ion binding	host cell nucleus
Cluster-1223.6398	2210	2609	4617	1832	1091	1698	hypothetical protein ASPTUDRAFT_160354 [Aspergillus tubingensis CBS 134.48]	Aspergillus niger clone AXAS05-N05, complete sequence	Choline transport protein OS=Saccharomyces cerevisiae (strain ATCC 204508 / S288c) OX=559292 GN=HNM1 PE=1 SV=1	Amino acid permease//Amino acid permease	transmembrane transport	transmembrane transporter activity	membrane
Cluster-75.0	0	0	0	0	10	0	Histidine biosynthesis bifunctional protein hisB [Beauveria bassiana D1-5]	--	Phosphoribosyl-ATP pyrophosphatase OS=Pseudomonas mendocina (strain ymp) OX=399739 GN=hisE PE=3 SV=1	mttA/Hcf106 family	protein transport	--	--
Cluster-1223.8666	115	62	141	185	370	231	hypothetical protein BO83DRAFT_27958 [Aspergillus eucalypticola CBS 122712]	Aspergillus piperis CBS 112811 hypothetical protein (BO85DRAFT_153581), mRNA	--	Variant SH3 domain	--	protein binding	--
Cluster-1223.7871	2187	2009	1910	3697.76	4381.1	4339	camp-dependent protein kinase regulatory subunit [Aspergillus costaricaensis CBS 115574]	Aspergillus niger contig An16c0140, genomic contig	cAMP-dependent protein kinase regulatory subunit OS=Aspergillus niger OX=5061 GN=pkaR PE=3 SV=1	2OG-Fe(II) oxygenase superfamily//Anaerobic c4-dicarboxylate membrane transporter//Histone-like Protein p6//2OG-Fe(II) oxygenase superfamily//Poliovirus 3A protein like	proteolysis//C4-dicarboxylate transport//purine nucleobase metabolic process//oxidation-reduction process	RNA-directed 5'-3' RNA polymerase activity//nucleoside-triphosphatase activity//cysteine-type endopeptidase activity//C4-dicarboxylate transmembrane transporter activity//oxidoreductase activity//DNA binding	integral component of membrane//RNA-directed RNA polymerase complex
Cluster-239.0	0	0	0	1	6	0	hypothetical protein ASPTUDRAFT_187781 [Aspergillus tubingensis CBS 134.48]	Aspergillus lacticoffeatus CBS 101883 cytochrome P450 (BO96DRAFT_429423), partial mRNA	--	--	--	--	--
Cluster-1223.7737	967	817.32	836	698	780	796	hypothetical protein ASPTUDRAFT_112971 [Aspergillus tubingensis CBS 134.48]	Aspergillus costaricaensis CBS 115574 ubiquitin domain protein (BO79DRAFT_164364), mRNA	Ubiquitin domain-containing protein 1 OS=Danio rerio OX=7955 GN=ubtd1 PE=2 SV=1	Ubiquitin family	--	protein binding	--
Cluster-1223.4507	2153	2329	3101	1407	1425.99	1548	eukaryotic translation initiation factor 4E-1 [Aspergillus niger]	Aspergillus neoniger CBS 115656 eukaryotic translation initiation factor 4E-1 (BO87DRAFT_380672), mRNA	Eukaryotic translation initiation factor 4E-1 OS=Schizosaccharomyces pombe (strain 972 / ATCC 24843) OX=284812 GN=tif451 PE=3 SV=1	Eukaryotic initiation factor 4E	regulation of translational initiation//translational initiation	RNA binding//translation initiation factor activity	ribosome
Cluster-1223.135	0	0	8	12	41.93	20	unnamed protein product [Aspergillus niger]	Aspergillus niger contig An02c0130, genomic contig	--	--	--	--	--
Cluster-1223.1240	27	33	60	28	45	36	hypothetical protein BO83DRAFT_80351 [Aspergillus eucalypticola CBS 122712]	Aspergillus niger contig An01c0380, genomic contig	--	--	--	--	--
Cluster-1223.9022	52	49.01	84	51	48	48	hypothetical protein CIMG_04828 [Aspergillus niger]	Aspergillus neoniger CBS 115656 hypothetical protein (BO87DRAFT_419170), partial mRNA	Altered inheritance of mitochondria protein 9, mitochondrial OS=Komagataella phaffii (strain GS115 / ATCC 20864) OX=644223 GN=AIM9 PE=3 SV=1	GrpE	protein folding	protein homodimerization activity//chaperone binding//adenyl-nucleotide exchange factor activity	--
Cluster-1223.2034	160	111	141	184	152	168	poly polymerase [Aspergillus costaricaensis CBS 115574]	Aspergillus neoniger CBS 115656 poly polymerase (BO87DRAFT_404101), mRNA	Poly [ADP-ribose] polymerase 2 OS=Zea mays OX=4577 GN=PARP2 PE=2 SV=1	Poly(ADP-ribose) polymerase catalytic domain//Poly(ADP-ribose) polymerase, regulatory domain	protein ADP-ribosylation	NAD+ ADP-ribosyltransferase activity	--
Cluster-1223.7155	2414	2205	3096.52	1620	1965	1842	50S ribosomal protein L2 [Aspergillus luchuensis]	Aspergillus neoniger CBS 115656 50S ribosomal protein L2 (BO87DRAFT_372562), mRNA	54S ribosomal protein RML2, mitochondrial OS=Saccharomyces cerevisiae (strain ATCC 204508 / S288c) OX=559292 GN=RML2 PE=1 SV=1	Ribosomal Proteins L2, RNA binding domain//Ribosomal Proteins L2, C-terminal domain	translation//ribosome biogenesis	structural constituent of ribosome	ribosome
Cluster-1223.2394	334.96	258	148.31	280.99	244.22	121.95	unnamed protein product [Aspergillus niger]	Aspergillus niger contig An11c0150, genomic contig	Vacuolar membrane amino acid uptake transporter fnx2 OS=Schizosaccharomyces pombe (strain 972 / ATCC 24843) OX=284812 GN=fnx2 PE=3 SV=1	Major Facilitator Superfamily//Paramyxovirus nucleocapsid protein	transmembrane transport	transmembrane transporter activity//structural molecule activity	viral nucleocapsid
Cluster-1223.5930	2897	3104.95	3903.63	1686	1998	1814	hypothetical protein ASPTUDRAFT_27461 [Aspergillus tubingensis CBS 134.48]	Aspergillus niger contig An02c0160, genomic contig	NEDD8-activating enzyme E1 catalytic subunit OS=Pongo abelii OX=9601 GN=UBA3 PE=2 SV=2	RNA polymerase Rpb3/RpoA insert domain//Alfin//E2 binding domain//ThiF family//RNA polymerase Rpb3/Rpb11 dimerisation domain	pyrimidine nucleobase metabolic process//protein neddylation//transcription, DNA-templated//regulation of transcription, DNA-templated//purine nucleobase metabolic process	histone binding//protein dimerization activity//NEDD8 activating enzyme activity//DNA-directed 5'-3' RNA polymerase activity//ubiquitin-like modifier activating enzyme activity	nucleolus
Cluster-1223.1654	0	1	0	0	1	0	hypothetical protein TREMEDRAFT_33474, partial [Tremella mesenterica DSM 1558]	Mitosporidium daphniae strain UGP3 small subunit ribosomal RNA gene, internal transcribed spacer 1, 5.8S ribosomal RNA gene, and internal transcribed spacer 2, complete sequence; and large subunit ribosomal RNA gene, partial sequence	--	--	--	--	--
Cluster-604.0	0	3	0	2	4	0	--	--	--	--	--	--	--
Cluster-1223.6202	9348.07	8801.71	10635.4	8028.92	8201.81	8248.94	hypothetical protein ASPFODRAFT_136266 [Aspergillus luchuensis CBS 106.47]	Aspergillus niger contig An15c0220, genomic contig	D-xylonate dehydratase OS=Caulobacter vibrioides (strain ATCC 19089 / CB15) OX=190650 GN=xylD PE=1 SV=1	Acyl-ACP thioesterase//Dehydratase family	fatty acid biosynthetic process	thiolester hydrolase activity//catalytic activity	--
Cluster-1223.1690	137	95	128	191	366	240	AhpC/TSA family thioredoxin peroxidase [Aspergillus costaricaensis CBS 115574]	Aspergillus niger contig An11c0270, genomic contig	Peroxiredoxin PRX1, mitochondrial OS=Saccharomyces cerevisiae (strain ATCC 204508 / S288c) OX=559292 GN=PRX1 PE=1 SV=1	C-terminal domain of 1-Cys peroxiredoxin	oxidation-reduction process	peroxiredoxin activity	--
Cluster-1223.9019	28	139	6	1	5	4	cytochrome P450 monooxygenase [Aspergillus costaricaensis CBS 115574]	Aspergillus costaricaensis CBS 115574 cytochrome P450 monooxygenase (BO79DRAFT_253240), partial mRNA	Cytochrome P450 monooxygenase aclC OS=Aspergillus oryzae (strain ATCC 42149 / RIB 40) OX=510516 GN=aclC PE=3 SV=1	Glycosyl hydrolase family 67 N-terminus//Cytochrome P450	oxidation-reduction process//carbohydrate metabolic process//xylan catabolic process	iron ion binding//alpha-glucuronidase activity//heme binding//oxidoreductase activity, acting on paired donors, with incorporation or reduction of molecular oxygen	--
Cluster-1223.6827	3164.06	3730	5155	1560	856.98	1319	hypothetical protein ASPTUDRAFT_40073 [Aspergillus tubingensis CBS 134.48]	Aspergillus niger contig An01c0160, genomic contig	RNA cytidine acetyltransferase OS=Saccharomyces cerevisiae (strain ATCC 204508 / S288c) OX=559292 GN=KRE33 PE=1 SV=1	Acetyltransferase (GNAT) family//GNAT acetyltransferase 2//Mitochondrial small ribosomal subunit Rsm22//Vps54-like protein//APC repeat	Wnt signaling pathway//translation//retrograde transport, endosome to Golgi//obsolete acyl-carrier-protein biosynthetic process	N-acetyltransferase activity//methyltransferase activity	--
Cluster-1223.3746	359	478	355	1186	1647	957	delta-12 fatty acid desaturas-like protein [Aspergillus costaricaensis CBS 115574]	Aspergillus piperis CBS 112811 delta-12 fatty acid desaturas-like protein (BO85DRAFT_445698), mRNA	Bifonsecin B biosynthesis cluster protein A OS=Aspergillus brasiliensis (strain CBS 101740 / IMI 381727 / IBT 21946) OX=767769 GN=bfoA PE=3 SV=1	Fatty acid desaturase	lipid metabolic process	--	--
Cluster-1223.2749	826	844	931.09	1212	830	1082	hypothetical protein ASPTUDRAFT_733556 [Aspergillus tubingensis CBS 134.48]	Aspergillus eucalypticola CBS 122712 GPI inositol-deacylase (BO83DRAFT_186384), mRNA	GPI inositol-deacylase OS=Aspergillus terreus (strain NIH 2624 / FGSC A1156) OX=341663 GN=bst1 PE=3 SV=2	alpha/beta hydrolase fold//Lecithin:cholesterol acyltransferase//Palmitoyl protein thioesterase//PGAP1-like protein	lipid metabolic process//obsolete acyl-carrier-protein biosynthetic process	O-acyltransferase activity//hydrolase activity, acting on ester bonds//palmitoyl hydrolase activity//hydrolase activity	--
Cluster-2218.0	2	0	0	0	7	3	unnamed protein product [Aspergillus niger]	Aspergillus neoniger CBS 115656 hypothetical protein (BO87DRAFT_425949), partial mRNA	--	--	--	--	--
Cluster-1223.2817	368	361	398	1509	3343	2523.23	hypothetical protein ASPTUDRAFT_124317 [Aspergillus tubingensis CBS 134.48]	Aspergillus niger contig An11c0050, genomic contig	Sphingolipid long chain base-responsive protein PIL1 OS=Saccharomyces cerevisiae (strain ATCC 204508 / S288c) OX=559292 GN=PIL1 PE=1 SV=1	--	--	--	--
Cluster-734.0	0	0	0	0	6	0	related to mitochondrial protein [Fusarium fujikuroi]	Fusarium fujikuroi IMI 58289 related to mitochondrial protein (FFUJ_03008), partial mRNA	--	Apolipoprotein O	cristae formation	--	MICOS complex
Cluster-441.0	0	1	0	0	8	0	--	--	--	--	--	--	--
Cluster-1223.1558	45	70	52	92	47	65	hypothetical protein BO87DRAFT_373705 [Aspergillus neoniger CBS 115656]	Aspergillus neoniger CBS 115656 hypothetical protein (BO87DRAFT_373705), mRNA	Early endosome antigen 1 OS=Mus musculus OX=10090 GN=Eea1 PE=1 SV=2	Zinc-uptake complex component A periplasmic//Sec34-like family	intracellular protein transport//metal ion transport	metal ion binding	membrane//cis-Golgi network
Cluster-53.0	0	0	0	0	22	0	probable phosphate transport protein MIR1 [Fusarium fujikuroi]	Fusarium fujikuroi IMI 58289 probable phosphate transport protein MIR1 (FFUJ_03655), partial mRNA	Mitochondrial phosphate carrier protein OS=Saccharomyces cerevisiae (strain ATCC 204508 / S288c) OX=559292 GN=MIR1 PE=1 SV=1	--	--	--	--
Cluster-1223.3483	3080.81	2648.63	3089.98	2197.8	3853.82	3644.78	60S ribosomal protein L28 [Aspergillus eucalypticola CBS 122712]	Aspergillus niger clone AXAS101-O14, complete sequence	--	--	--	--	--
Cluster-1223.6375	2693	2748.97	3458.89	1594	1920.49	1749.24	ribosomal biogenesis regulatory protein [Aspergillus piperis CBS 112811]	Aspergillus niger contig An13c0040, genomic contig	Regulator of ribosome biosynthesis OS=Saccharomyces cerevisiae (strain ATCC 204508 / S288c) OX=559292 GN=RRS1 PE=1 SV=1	--	--	--	--
Cluster-1309.0	2	3	3	9	7	15	NADH dehydrogenase subunit 4 [Aspergillus niger]	Aspergillus luchuensis mitochondrion, complete genome	NADH-ubiquinone oxidoreductase chain 4 OS=Aspergillus amstelodami OX=5054 GN=ND4 PE=3 SV=1	--	--	--	--
Cluster-1223.5244	1240	1385	1317	1294	1373	1839	GTPase activating protein [Aspergillus niger]	Aspergillus costaricaensis CBS 115574 GTPase activating protein (BO79DRAFT_166690), mRNA	GTPase-activating protein GYP5 OS=Ashbya gossypii (strain ATCC 10895 / CBS 109.51 / FGSC 9923 / NRRL Y-1056) OX=284811 GN=GYP5 PE=3 SV=2	Centrosomin N-terminal motif 1//RNA polymerase II transcription mediator complex subunit 9//Nepovirus coat protein, N-terminal domain	regulation of transcription by RNA polymerase II	transcription coregulator activity	transcription regulator complex//mediator complex//microtubule organizing center//viral capsid
Cluster-1223.8988	62	49	17	153	134	309	hypothetical protein BO83DRAFT_329312 [Aspergillus eucalypticola CBS 122712]	Aspergillus neoniger CBS 115656 hypothetical protein (BO87DRAFT_402675), mRNA	Beta-galactosidase A OS=Aspergillus niger (strain CBS 513.88 / FGSC A1513) OX=425011 GN=lacA PE=1 SV=1	--	--	--	--
Cluster-124.0	0	0	0	0	6	0	--	--	--	Ribosomal protein L44	translation//ribosome biogenesis	structural constituent of ribosome	ribosome
Cluster-1811.0	21	12	14	55	80	62	hypothetical protein ASPTUDRAFT_53309 [Aspergillus tubingensis CBS 134.48]	Aspergillus costaricaensis CBS 115574 hypothetical protein (BO79DRAFT_272014), partial mRNA	Uncharacterized protein C1F8.04c OS=Schizosaccharomyces pombe (strain 972 / ATCC 24843) OX=284812 GN=SPAC1F8.04c PE=3 SV=1	Adenosine/AMP deaminase//Amidohydrolase family	--	deaminase activity//hydrolase activity	--
Cluster-1223.1560	241	200	205	380	468	542	NRPS-like enzyme [Aspergillus costaricaensis CBS 115574]	Aspergillus costaricaensis CBS 115574 NRPS-like enzyme (BO79DRAFT_255918), partial mRNA	3-methylorcinaldehyde synthase tropA OS=Talaromyces stipitatus (strain ATCC 10500 / CBS 375.48 / QM 6759 / NRRL 1006) OX=441959 GN=tropA PE=1 SV=1	ATPase family associated with various cellular activities (AAA)//Phosphoribulokinase / Uridine kinase family//Semialdehyde dehydrogenase, NAD binding domain//Dephospho-CoA kinase//AAA domain (dynein-related subfamily)//Threonylcarbamoyl adenosine biosynthesis protein TsaE//ABC transporter//Cytidylate kinase//3-beta hydroxysteroid dehydrogenase/isomerase family//L-rhamnose isomerase (RhaA)//RNA he…	pyrimidine nucleobase metabolic process//mannose metabolic process//tRNA splicing, via endonucleolytic cleavage and ligation//pantothenate biosynthetic process//oxidation-reduction process//nucleobase-containing compound metabolic process//C21-steroid hormone metabolic process//rhamnose metabolic process//fructose metabolic process//steroid biosynthetic process//coenzyme A biosynthetic process//a…	cytidylate kinase activity//RNA helicase activity//ATPase activity//L-rhamnose isomerase activity//obsolete coenzyme binding//oxidoreductase activity, acting on the aldehyde or oxo group of donors, NAD or NADP as acceptor//3-beta-hydroxy-delta5-steroid dehydrogenase activity//manganese ion binding//magnesium ion binding//RNA binding//catalytic activity//oxidoreductase activity, acting on the CH-O…	transcription regulator complex
Cluster-1223.3520	600.06	774	1097	857	884.87	1076	Ulp1 protease [Aspergillus eucalypticola CBS 122712]	Aspergillus neoniger CBS 115656 Ulp1 protease (BO87DRAFT_328907), mRNA	Ubiquitin-like-specific protease 2 OS=Schizosaccharomyces pombe (strain 972 / ATCC 24843) OX=284812 GN=ulp2 PE=1 SV=2	Single strand annealing-weakened 1//Ulp1 protease family, C-terminal catalytic domain//Tar ligand binding domain homologue	chemotaxis//proteolysis//double-strand break repair via single-strand annealing, removal of nonhomologous ends//signal transduction	flap-structured DNA binding//cysteine-type peptidase activity	--
Cluster-784.0	5	4	2	3	0	5	hypothetical protein AKAW_09945 [Aspergillus kawachii IFO 4308]	Aspergillus neoniger CBS 115656 hypothetical protein (BO87DRAFT_455447), mRNA	--	--	--	--	--
Cluster-1223.7814	1753	4317.09	5816.27	994.02	700	884	hypothetical protein ASPTUDRAFT_51791 [Aspergillus tubingensis CBS 134.48]	Aspergillus eucalypticola CBS 122712 hypothetical protein (BO83DRAFT_92836), mRNA	DNA repair protein RAD16 OS=Saccharomyces cerevisiae (strain ATCC 204508 / S288c) OX=559292 GN=RAD16 PE=1 SV=1	TRAF-like zinc-finger//zinc RING finger of MSL2//SNF2 family N-terminal domain//Zinc finger, C3HC4 type (RING finger)	--	metal ion binding//zinc ion binding//ubiquitin protein ligase activity//ATP binding	--
Cluster-1223.3473	640	616	592	1354	1573	1921	glycosyl hydrolase [Aspergillus costaricaensis CBS 115574]	Aspergillus vadensis CBS 113365 glycosyl hydrolase (BO88DRAFT_372299), mRNA	Mannan endo-1,6-alpha-mannosidase DCW1 OS=Saccharomyces cerevisiae (strain ATCC 204508 / S288c) OX=559292 GN=DCW1 PE=1 SV=1	--	--	--	--
Cluster-1223.4553	6922	8177	10286	8711	8476	8535	hypothetical protein CFD26_100696 [Aspergillus turcosus]	Aspergillus piperis CBS 112811 serine hydroxymethyltransferase (BO85DRAFT_428263), mRNA	Serine hydroxymethyltransferase, cytosolic OS=Neurospora crassa (strain ATCC 24698 / 74-OR23-1A / CBS 708.71 / DSM 1257 / FGSC 987) OX=367110 GN=for PE=3 SV=2	Aminotransferase class I and II//Cys/Met metabolism PLP-dependent enzyme//Beta-eliminating lyase	transsulfuration//cellular amino acid metabolic process//biosynthetic process	lyase activity//pyridoxal phosphate binding	--
Cluster-939.0	4	1	4	6	10	5	hypothetical protein BO79DRAFT_254498 [Aspergillus costaricaensis CBS 115574]	Aspergillus costaricaensis CBS 115574 hypothetical protein (BO79DRAFT_254498), partial mRNA	--	Protein of unknown function (DUF1168)	--	double-stranded RNA binding	--
Cluster-1223.7346	12813.2	10973	13326	14326.2	12077.1	13755.2	hypothetical protein ASPFODRAFT_203840 [Aspergillus luchuensis CBS 106.47]	Aspergillus niger contig An11c0350, genomic contig	Ribosomal RNA small subunit methyltransferase NEP1 OS=Saccharomyces cerevisiae (strain ATCC 204508 / S288c) OX=559292 GN=EMG1 PE=1 SV=1	EMG1/NEP1 methyltransferase//Glycine zipper 2TM domain//Domain of unknown function (DUF4611)//Centromere protein B dimerisation domain//NOA36 protein	--	chromatin binding//methyltransferase activity//zinc ion binding//DNA binding	chromatin//outer membrane//EKC/KEOPS complex//nucleus//chromosome, centromeric region
Cluster-1223.5016	4508	4153.98	5120	4925	4659	4458	mitochondrial cytochrome b2 [Aspergillus luchuensis]	Aspergillus eucalypticola CBS 122712 mitochondrial cytochrome b2 (BO83DRAFT_334223), mRNA	Cytochrome b2, mitochondrial OS=Wickerhamomyces anomalus OX=4927 GN=CYB2 PE=1 SV=2	Ras family//RsgA GTPase//Gtr1/RagA G protein conserved region//Ethanolamine utilisation - propanediol utilisation//Nitronate monooxygenase//Conserved region in glutamate synthase//IMP dehydrogenase / GMP reductase domain//50S ribosome-binding GTPase//FMN-dependent dehydrogenase//ADP-ribosylation factor family//Cytotoxic//Histidine biosynthesis protein	cellular biogenic amine metabolic process//pathogenesis//oxidation-reduction process//glutamate biosynthetic process//nitrogen compound metabolic process//histidine biosynthetic process	ATP binding//glutamate synthase activity//GTP binding//RNA binding//catalytic activity//oxidoreductase activity//nitronate monooxygenase activity//hydrolase activity, acting on ester bonds//ribosome binding//GTPase activity//oxidoreductase activity, acting on the CH-NH2 group of donors	--
Cluster-1223.8083	821	1016	1328	1259	1517	1386	hypothetical protein ASPTUDRAFT_133337 [Aspergillus tubingensis CBS 134.48]	Aspergillus costaricaensis CBS 115574 peptidyl-prolyl cis-trans isomerase (BO79DRAFT_172854), partial mRNA	Enhancer of mRNA-decapping protein 3 OS=Saccharomyces cerevisiae (strain ATCC 204508 / S288c) OX=559292 GN=EDC3 PE=1 SV=1	Nucleotidyl transferase	biosynthetic process	nucleotidyltransferase activity	--
Cluster-1223.3741	152	198	240	132	193	165	hypothetical protein ASPTUDRAFT_123490 [Aspergillus tubingensis CBS 134.48]	Aspergillus eucalypticola CBS 122712 methyltransferase (BO83DRAFT_414035), partial mRNA	eRF1 methyltransferase catalytic subunit MTQ2 OS=Saccharomyces cerevisiae (strain ATCC 204508 / S288c) OX=559292 GN=MTQ2 PE=1 SV=1	Pex26 protein//Methyltransferase small domain//IQ calmodulin-binding motif//tRNA synthetases class II (A)	aspartate metabolic process//alanyl-tRNA aminoacylation//protein import into peroxisome membrane//alanine metabolic process	alanine-tRNA ligase activity//ATP binding//protein binding//protein-containing complex binding//methyltransferase activity//nucleotide binding	integral component of peroxisomal membrane
Cluster-1223.512	11	12	6	134	538	272	hypothetical protein ASPTUDRAFT_164070 [Aspergillus tubingensis CBS 134.48]	Aspergillus vadensis CBS 113365 alcohol dehydrogenase (BO88DRAFT_486660), mRNA	(R,R)-butanediol dehydrogenase OS=Bacillus subtilis (strain 168) OX=224308 GN=bdhA PE=1 SV=1	FAD binding domain//Saccharopine dehydrogenase NADP binding domain//Zinc-binding dehydrogenase//Alcohol dehydrogenase GroES-like domain//Cobalt chelatase (CbiK)	anaerobic cobalamin biosynthetic process//oxidation-reduction process//heme biosynthetic process	oxidoreductase activity//sirohydrochlorin cobaltochelatase activity//FAD binding	--
Cluster-1223.3815	1001	936	1470	702	524	584	hypothetical protein ASPTUDRAFT_186129 [Aspergillus tubingensis CBS 134.48]	Aspergillus piperis CBS 112811 hypothetical protein (BO85DRAFT_470843), mRNA	--	--	--	--	--
Cluster-1223.7395	2275	2088.99	2658	2678.04	2280	2787	Sit4-associated protein [Aspergillus neoniger CBS 115656]	Aspergillus neoniger CBS 115656 Sit4-associated protein (BO87DRAFT_51727), mRNA	SIT4-associating protein SAP190 OS=Saccharomyces cerevisiae (strain ATCC 204508 / S288c) OX=559292 GN=SAP190 PE=1 SV=2	SET domain//Ferrous iron transport protein B//SIT4 phosphatase-associated protein	regulation of phosphoprotein phosphatase activity	GTP binding//protein phosphatase binding//protein binding	--
Cluster-1223.5145	1860	1607	2501.03	2046.02	1863	2123.07	protein kinase [Aspergillus piperis CBS 112811]	Aspergillus costaricaensis CBS 115574 protein kinase (BO79DRAFT_6681), mRNA	Serine/threonine-protein kinase ppk33 OS=Schizosaccharomyces pombe (strain 972 / ATCC 24843) OX=284812 GN=ppk33 PE=3 SV=1	A1 Propeptide//Protein kinase domain//Protein tyrosine and serine/threonine kinase	protein phosphorylation//proteolysis	ATP binding//aspartic-type endopeptidase activity//protein kinase activity	--
Cluster-1779.0	0	0	4	0	8	1	--	Aspergillus niger contig An01c0330, genomic contig	--	--	--	--	--
Cluster-1223.440	19	23	12	26	30	28	hypothetical protein BO88DRAFT_402253 [Aspergillus vadensis CBS 113365]	Aspergillus eucalypticola CBS 122712 hypothetical protein (BO83DRAFT_380345), mRNA	--	--	--	--	--
Cluster-1223.4861	0	2	2	2	6	1	--	Aspergillus niger contig An02c0210, genomic contig	--	--	--	--	--
Cluster-1223.777	84	62	59	139	174	164	amino acid transporter [Aspergillus costaricaensis CBS 115574]	Aspergillus piperis CBS 112811 amino acid transporter (BO85DRAFT_403332), mRNA	Amino acid transporter 1 OS=Schizosaccharomyces pombe (strain 972 / ATCC 24843) OX=284812 GN=aat1 PE=3 SV=1	Amino acid permease//Amino acid permease//Cytokinin dehydrogenase 1, FAD and cytokinin binding	oxidation-reduction process//transmembrane transport//cytokinin metabolic process	flavin adenine dinucleotide binding//cytokinin dehydrogenase activity//transmembrane transporter activity	membrane
Cluster-1223.8579	31	41	43	83	122	121	hypothetical protein ASPTUDRAFT_47737 [Aspergillus tubingensis CBS 134.48]	Aspergillus vadensis CBS 113365 hypothetical protein (BO88DRAFT_434065), partial mRNA	--	--	--	--	--
Cluster-1223.5962	9601.03	9155.44	12970.5	7036.52	6342.27	8659.12	arginine permease [Aspergillus niger]	Aspergillus niger CBS 513.88 arginine permease, mRNA	Arginine permease CAN1 OS=Saccharomyces cerevisiae (strain ATCC 204508 / S288c) OX=559292 GN=CAN1 PE=1 SV=2	Membrane-associating domain//Amino acid permease//Amino acid permease	transmembrane transport	transmembrane transporter activity	membrane
Cluster-1223.6369	140	156	129	283.77	332	285	hypothetical protein AKAW_00564 [Aspergillus niger]	Aspergillus costaricaensis CBS 115574 hypothetical protein (BO79DRAFT_165182), mRNA	--	--	--	--	--
Cluster-1223.554	4	1	4	3	15	8	--	--	--	--	--	--	--
Cluster-1223.4535	153	278	175	352	380	590	fructose-bisphosphate aldolase [Aspergillus eucalypticola CBS 122712]	Aspergillus neoniger CBS 115656 fructose-bisphosphate aldolase (BO87DRAFT_369905), partial mRNA	Putative fructose-bisphosphate aldolase OS=Coccidioides immitis (strain RS) OX=246410 GN=CIMG_05755 PE=1 SV=1	Fructose-bisphosphate aldolase class-II	carbohydrate metabolic process	aldehyde-lyase activity//zinc ion binding	--
Cluster-1223.3442	639	780	1098	1472	939	1476	hypothetical protein BO79DRAFT_260229 [Aspergillus costaricaensis CBS 115574]	Aspergillus neoniger CBS 115656 hypothetical protein (BO87DRAFT_174264), mRNA	--	Phosphate transport (Pho88)	protein targeting to ER	--	endoplasmic reticulum
Cluster-1223.5687	12265.8	9826.77	11526.5	6115.64	6463.34	6265.99	glycosyl transferase [Aspergillus neoniger CBS 115656]	Aspergillus neoniger CBS 115656 glycosyl transferase (BO87DRAFT_99148), mRNA	Alpha-1,2 mannosyltransferase KTR1 OS=Saccharomyces cerevisiae (strain ATCC 204508 / S288c) OX=559292 GN=KTR1 PE=1 SV=1	Glycolipid 2-alpha-mannosyltransferase//Ribosomal protein S6e	ribosome biogenesis//translation//protein glycosylation	structural constituent of ribosome//mannosyltransferase activity	ribosome//membrane//alpha-1,6-mannosyltransferase complex
Cluster-1223.1110	14	12	9	18	62	46.29	eukaryotic translation initiation factor 3 subunit EifCh [Aspergillus niger]	Aspergillus vadensis CBS 113365 mitochondrial carrier (BO88DRAFT_472246), partial mRNA	S-adenosylmethionine mitochondrial carrier protein OS=Xenopus tropicalis OX=8364 GN=slc25a26 PE=2 SV=1	--	--	--	--
Cluster-1223.3193	471	485	658	683	641	684	conserved leucine-rich repeat protein [Aspergillus niger]	Aspergillus niger contig An14c0010, genomic contig	Leucine-rich repeat-containing protein 40 OS=Gallus gallus OX=9031 GN=LRRC40 PE=2 SV=1	Leucine Rich repeat//Leucine Rich Repeat//Leucine rich repeat//NOA36 protein//Sigma-70, non-essential region	regulation of transcription, DNA-templated//DNA-templated transcription, initiation	DNA-binding transcription factor activity//protein binding//DNA binding//zinc ion binding//sigma factor activity	transcription regulator complex//nucleus
Cluster-1223.7534	1000	977	915.95	1240	1053	1272	coronin-like protein crn1 [Aspergillus piperis CBS 112811]	Aspergillus neoniger CBS 115656 coronin-like protein crn1 (BO87DRAFT_408131), mRNA	Coronin-like protein crn1 OS=Schizosaccharomyces pombe (strain 972 / ATCC 24843) OX=284812 GN=crn1 PE=1 SV=1	WD domain, G-beta repeat	--	protein binding	--
Cluster-1223.3320	77	126	52	123	95	145	beta-mannosidase A [Aspergillus niger CBS 513.88]	Aspergillus costaricaensis CBS 115574 glycoside hydrolase (BO79DRAFT_170830), mRNA	Beta-mannosidase A OS=Aspergillus niger (strain CBS 513.88 / FGSC A1513) OX=425011 GN=mndA PE=3 SV=1	PyrBI operon leader peptide//Erythromycin resistance leader peptide//Glycosyl hydrolases family 2//Glycosyl hydrolases family 2, TIM barrel domain	carbohydrate metabolic process//pyrimidine nucleobase biosynthetic process//response to antibiotic	hydrolase activity, hydrolyzing O-glycosyl compounds	--
Cluster-1223.2246	168	214	268	169	256	188	glutaminase [Aspergillus costaricaensis CBS 115574]	Aspergillus costaricaensis CBS 115574 glutaminase (BO79DRAFT_190565), partial mRNA	Glutaminase A OS=Aspergillus oryzae (strain ATCC 42149 / RIB 40) OX=510516 GN=gtaA PE=1 SV=2	Dynein light chain type 1	microtubule-based process	--	dynein complex
Cluster-1223.3634	829	830	642	2483	2977	3164	yellowish-green 1-like protein [Aspergillus welwitschiae]	Aspergillus ibericus CBS 121593 yellowish-green 1-like protein (BO80DRAFT_429542), mRNA	Heptaketide hydrolyase ayg1 OS=Neosartorya fumigata (strain ATCC MYA-4609 / Af293 / CBS 101355 / FGSC A1100) OX=330879 GN=ayg1 PE=1 SV=1	Esterase PHB depolymerase//Ribosomal S13/S15 N-terminal domain//X-Pro dipeptidyl-peptidase (S15 family)//alpha/beta hydrolase fold//Prolyl oligopeptidase family	ribosome biogenesis//proteolysis//translation	structural constituent of ribosome//serine-type peptidase activity//hydrolase activity	extracellular region//ribosome
Cluster-1223.5222	2038	1536.01	1962	1564	1530.7	2416	hypothetical protein BO88DRAFT_468884 [Aspergillus vadensis CBS 113365]	Aspergillus neoniger CBS 115656 MFS general substrate transporter (BO87DRAFT_379712), mRNA	Uncharacterized membrane protein YJR124C OS=Saccharomyces cerevisiae (strain ATCC 204508 / S288c) OX=559292 GN=YJR124C PE=1 SV=1	Big defensin//Major Facilitator Superfamily//Sugar (and other) transporter	defense response to Gram-positive bacterium//transmembrane transport//defense response to Gram-negative bacterium	transmembrane transporter activity	integral component of membrane
Cluster-1223.8203	600	554	663	944	1031	1195	DNA repair protein [Aspergillus oryzae 100-8]	Aspergillus niger CBS 513.88 DNA repair protein Rad50, mRNA	DNA repair protein RAD50 OS=Saccharomyces cerevisiae (strain ATCC 204508 / S288c) OX=559292 GN=RAD50 PE=1 SV=1	DNA double-strand break repair and V(D)J recombination protein XRCC4//Oligosaccharyltransferase subunit 5//Repair protein Rad1/Rec1/Rad17//AAA domain, putative AbiEii toxin, Type IV TA system//KNOX2 domain	DNA damage checkpoint//protein N-linked glycosylation//DNA recombination//double-strand break repair	DNA binding//ATP binding	nucleus//host cell nucleus//oligosaccharyltransferase I complex
Cluster-809.0	2	3	1	6	45	22	--	--	--	--	--	--	--
Cluster-1223.7448	6088.08	7053	8515	7942.07	5305	9469	glycine dehydrogenase [Aspergillus sclerotioniger CBS 115572]	Aspergillus vadensis CBS 113365 glycine dehydrogenase (BO88DRAFT_401780), mRNA	Putative glycine dehydrogenase (decarboxylating), mitochondrial OS=Schizosaccharomyces pombe (strain 972 / ATCC 24843) OX=284812 GN=gcv2 PE=3 SV=2	Beta-eliminating lyase//Glycine cleavage system P-protein	threonine metabolic process//cellular amino acid metabolic process//glycine catabolic process//L-serine metabolic process//glycine metabolic process//oxidation-reduction process	lyase activity//glycine dehydrogenase (decarboxylating) activity	--
Cluster-1223.3398	432	422.02	498	344	400	457	hypothetical protein ASPFODRAFT_51452 [Aspergillus luchuensis CBS 106.47]	Aspergillus neoniger CBS 115656 poly(p)/ATP NAD kinase (BO87DRAFT_379778), mRNA	NADH kinase pos5, mitochondrial OS=Schizosaccharomyces pombe (strain 972 / ATCC 24843) OX=284812 GN=pos5 PE=3 SV=2	ATP-NAD kinase	nicotinate nucleotide metabolic process//nicotinamide metabolic process//NADP biosynthetic process	NAD+ kinase activity	--
Cluster-1223.6245	354	342	262	760	1002	811	cytochrome P450 [Aspergillus luchuensis]	Aspergillus eucalypticola CBS 122712 cytochrome P450 (BO83DRAFT_441693), mRNA	Cytochrome P450 monooxygenase OS=Aspergillus carbonarius (strain ITEM 5010) OX=602072 GN=ASPCADRAFT_517149 PE=3 SV=1	Cytochrome P450	oxidation-reduction process	heme binding//oxidoreductase activity, acting on paired donors, with incorporation or reduction of molecular oxygen//iron ion binding	--
Cluster-1223.4721	1328	1076	1403	1098.88	825	1056	hypothetical protein ASPTUDRAFT_124793 [Aspergillus tubingensis CBS 134.48]	Aspergillus piperis CBS 112811 oxysterol binding protein (BO85DRAFT_420856), mRNA	Oxysterol-binding protein homolog C23H4.01c OS=Schizosaccharomyces pombe (strain 972 / ATCC 24843) OX=284812 GN=SPAC23H4.01c PE=1 SV=2	--	--	--	--
Cluster-1223.4884	1927	2740	3852	1403	631	1149	TBP associated factor [Aspergillus kawachii IFO 4308]	Aspergillus costaricaensis CBS 115574 TBP associated factor (BO79DRAFT_39009), mRNA	Probable helicase mot1 OS=Schizosaccharomyces pombe (strain 972 / ATCC 24843) OX=284812 GN=mot1 PE=1 SV=4	U3 snoRNA associated//SNF2 family N-terminal domain//HEAT repeat//rod shape-determining protein MreD//TAF6 C-terminal HEAT repeat domain	regulation of cell shape//transcription initiation from RNA polymerase II promoter//rRNA processing	ATP binding//snoRNA binding//protein binding	integral component of membrane
Cluster-1223.7031	1374	1209	2138	6714	31100	17061	similar to An04g05410 [Aspergillus niger]	Aspergillus niger contig An04c0170, genomic contig	--	Haemin-degrading HemS.ChuX domain//Ribosomal protein S15//Bacterial regulatory helix-turn-helix proteins, AraC family//Vestigial/Tondu family	ribosome biogenesis//translation//iron ion transport//regulation of transcription, DNA-templated	structural constituent of ribosome//sequence-specific DNA binding//DNA-binding transcription factor activity	ribosome//nucleus//transcription regulator complex
Cluster-1223.4996	372	499	597	462	599	499	putative mRNA splicing protein [Aspergillus costaricaensis CBS 115574]	Aspergillus neoniger CBS 115656 putative mRNA splicing protein (BO87DRAFT_377625), mRNA	Pre-mRNA-splicing factor slu7 OS=Neosartorya fumigata (strain ATCC MYA-4609 / Af293 / CBS 101355 / FGSC A1100) OX=330879 GN=slu7 PE=3 SV=2	--	--	--	--
Cluster-1223.1089	7	1	0	7	21	9	hypothetical protein BO79DRAFT_213763 [Aspergillus costaricaensis CBS 115574]	Aspergillus piperis CBS 112811 hypothetical protein (BO85DRAFT_447748), mRNA	--	--	--	--	--
Cluster-1223.5579	9859.77	8642	12220	4193.48	3725	3833	hypothetical protein BO87DRAFT_374518 [Aspergillus neoniger CBS 115656]	Aspergillus niger contig An01c0210, genomic contig	--	--	--	--	--
Cluster-1223.3395	14	38	10	63	54	75	salicylate hydroxylase [Aspergillus neoniger CBS 115656]	Aspergillus neoniger CBS 115656 salicylate hydroxylase (BO87DRAFT_409303), partial mRNA	3-hydroxybenzoate 6-hydroxylase OS=Klebsiella oxytoca OX=571 GN=mhbM PE=1 SV=1	Pyridine nucleotide-disulphide oxidoreductase//Acetoacetate decarboxylase (ADC)//FAD binding domain//FAD dependent oxidoreductase//Hint module	protein autoprocessing//oxidation-reduction process	FAD binding//lyase activity//oxidoreductase activity	--
Cluster-1223.8853	0	0	0	0	6	2	hypothetical protein BO87DRAFT_409906 [Aspergillus neoniger CBS 115656]	Aspergillus niger contig An08c0130, genomic contig	--	--	--	--	--
Cluster-1223.5267	574.5	316	501	32	32	46	alcohol dehydrogenase [Aspergillus costaricaensis CBS 115574]	Aspergillus neoniger CBS 115656 alcohol dehydrogenase (BO87DRAFT_359412), mRNA	Alcohol dehydrogenase OS=Geobacillus stearothermophilus OX=1422 PE=1 SV=1	Alcohol dehydrogenase GroES-like domain//Zinc-binding dehydrogenase//ThiF family//3-hydroxyacyl-CoA dehydrogenase, NAD binding domain//Sex peptide (SP) family//D-isomer specific 2-hydroxyacid dehydrogenase, NAD binding domain//Glutamate/Leucine/Phenylalanine/Valine dehydrogenase	oxidation-reduction process//benzoate metabolic process//valine catabolic process//regulation of female receptivity, post-mating//tryptophan metabolic process//lysine catabolic process//fatty acid metabolic process//fatty acid biosynthetic process//isoleucine catabolic process//signal transduction//cellular amino acid metabolic process//leucine catabolic process	oxidoreductase activity//3-hydroxyacyl-CoA dehydrogenase activity//NAD binding//hormone activity//ubiquitin-like modifier activating enzyme activity	extracellular region
Cluster-1223.1925	0	3	0	0	0	0	--	Aspergillus niger contig An01c0310, genomic contig	--	--	--	--	--
Cluster-1223.4962	585.32	742.09	834	671	1101.16	953.98	tho complex subunit 7 [Aspergillus vadensis CBS 113365]	Aspergillus neoniger CBS 115656 tho complex subunit 7 (BO87DRAFT_338628), mRNA	THO complex subunit mft1 OS=Schizosaccharomyces pombe (strain 972 / ATCC 24843) OX=284812 GN=mft1 PE=3 SV=1	Apolipoprotein L//Mitochondrial ATPase inhibitor, IATP//Tubulin binding cofactor A//Bacillus haemolytic enterotoxin (HBL)//Fusaric acid resistance protein family//Tho complex subunit 7//Peroxin 13, N-terminal region//Potassium channel Kv1.4 tandem inactivation domain	lipoprotein metabolic process//negative regulation of ATPase activity//lipid transport//mRNA processing//post-chaperonin tubulin folding pathway//protein import into peroxisome matrix, docking//pathogenesis//tubulin complex assembly//potassium ion transport//transmembrane transport	lipid binding//beta-tubulin binding//ATPase inhibitor activity//transmembrane transporter activity//voltage-gated potassium channel activity//potassium ion binding	extracellular region//membrane//peroxisome//mitochondrion//THO complex part of transcription export complex//tubulin complex//voltage-gated potassium channel complex//integral component of membrane//plasma membrane
Cluster-771.0	5	18	0	0	170	0	probable ribosomal protein L18, cytosolic [Fusarium oxysporum]	Fusarium oxysporum f. sp. lycopersici 4287 50S ribosomal protein L18e partial mRNA	60S ribosomal protein L18-B OS=Schizosaccharomyces pombe (strain 972 / ATCC 24843) OX=284812 GN=rpl1802 PE=1 SV=1	--	--	--	--
Cluster-1223.4173	80	69	117	275	514	442	hypothetical protein ASPFODRAFT_52664 [Aspergillus luchuensis CBS 106.47]	Aspergillus piperis CBS 112811 hypothetical protein (BO85DRAFT_449589), mRNA	--	SET domain	--	protein binding	--
Cluster-1223.1718	78	71	105	115	264	152	saccharopine dehydrogenase [Aspergillus niger]	Aspergillus piperis CBS 112811 saccharopine dehydrogenase (BO85DRAFT_420918), partial mRNA	Putative trans-acting enoyl reductase Rv2449c OS=Mycobacterium tuberculosis (strain ATCC 25618 / H37Rv) OX=83332 GN=Rv2449c PE=1 SV=3	Semialdehyde dehydrogenase, NAD binding domain//Saccharopine dehydrogenase NADP binding domain	oxidation-reduction process	NAD binding//oxidoreductase activity, acting on the aldehyde or oxo group of donors, NAD or NADP as acceptor//oxidoreductase activity	--
Cluster-1223.6096	968	874	915.95	2265.87	3277.57	2157.52	hypothetical protein BO87DRAFT_409205 [Aspergillus neoniger CBS 115656]	Aspergillus costaricaensis CBS 115574 hypothetical protein (BO79DRAFT_263641), mRNA	NADH:quinone reductase OS=Pseudomonas aeruginosa (strain ATCC 15692 / DSM 22644 / CIP 104116 / JCM 14847 / LMG 12228 / 1C / PRS 101 / PAO1) OX=208964 GN=PA1024 PE=1 SV=1	Cytochrome C oxidase assembly factor 2//Histidine biosynthesis protein//Conserved region in glutamate synthase//Nitronate monooxygenase//FMN-dependent dehydrogenase//IMP dehydrogenase / GMP reductase domain	glutamate biosynthetic process//oxidation-reduction process//nitrogen compound metabolic process//histidine biosynthetic process//mitochondrial cytochrome c oxidase assembly	oxidoreductase activity//nitronate monooxygenase activity//glutamate synthase activity//oxidoreductase activity, acting on the CH-NH2 group of donors//catalytic activity	--
Cluster-1633.0	4	6	1	2	7	8	--	Aspergillus eucalypticola CBS 122712 hypothetical protein (BO83DRAFT_410475), mRNA	--	--	--	--	--
Cluster-1223.5588	3671	3362	4209	3096	2402	3229	splicing factor 3B subunit 1 [Aspergillus costaricaensis CBS 115574]	Aspergillus niger contig An02c0150, genomic contig	U2 snRNP component prp10 OS=Schizosaccharomyces pombe (strain 972 / ATCC 24843) OX=284812 GN=prp10 PE=1 SV=3	Pyridine nucleotide-disulphide oxidoreductase//FAD binding domain//Adaptin N terminal region//HEAT repeat//FAD dependent oxidoreductase//Protein phosphatase 2A regulatory B subunit (B56 family)	vesicle-mediated transport//oxidation-reduction process//intracellular protein transport//signal transduction	FAD binding//oxidoreductase activity//protein binding//protein phosphatase regulator activity	protein phosphatase type 2A complex//membrane coat
Cluster-1945.0	28	13	25	26	14	36	hypothetical protein ANI_1_1920094 [Aspergillus niger]	Aspergillus neoniger CBS 115656 hypothetical protein (BO87DRAFT_456398), partial mRNA	--	--	--	--	--
Cluster-510.0	0	3	0	2	2	2	hypothetical protein ASPNIDRAFT_194895 [Aspergillus niger]	Aspergillus neoniger CBS 115656 acetyl-CoA synthetase-like protein (BO87DRAFT_459271), partial mRNA	Adenylate-forming reductase Nps9 OS=Serpula lacrymans var. lacrymans (strain S7.9) OX=578457 GN=nps9 PE=2 SV=2	NAD dependent epimerase/dehydratase family	--	catalytic activity//obsolete coenzyme binding	--
Cluster-1223.1601	26	65	84	41	24	38	hypothetical protein ASPTUDRAFT_36888 [Aspergillus tubingensis CBS 134.48]	Aspergillus piperis CBS 112811 hypothetical protein (BO85DRAFT_470881), partial mRNA	--	--	--	--	--
Cluster-1223.2320	122	98	68	129	138	182	hypothetical protein ASPTUDRAFT_356114 [Aspergillus tubingensis CBS 134.48]	Aspergillus piperis CBS 112811 hypothetical protein (BO85DRAFT_454319), mRNA	--	--	--	--	--
Cluster-1223.1170	0	34	0	0	0	0	--	--	--	Cell division inhibitor SulA	negative regulation of cell division//SOS response	--	--
Cluster-1297.0	3	6	6	5	7	15	NmrA family protein [Aspergillus eucalypticola CBS 122712]	Aspergillus vadensis CBS 113365 NmrA family protein (BO88DRAFT_463247), partial mRNA	--	--	--	--	--
Cluster-1223.2620	61	58	67	85	138	112	hypothetical protein ABL_00114 [Aspergillus niger]	Aspergillus niger contig An01c0080, genomic contig	--	Taurine catabolism dioxygenase TauD, TfdA family	oxidation-reduction process	oxidoreductase activity	--
Cluster-1223.507	9	9	19	2	8	12	hypothetical protein ASPTUDRAFT_938145 [Aspergillus tubingensis CBS 134.48]	Aspergillus niger contig An06c0100, genomic contig	Probable tubulin--tyrosine ligase PBY1 OS=Saccharomyces cerevisiae (strain ATCC 204508 / S288c) OX=559292 GN=PBY1 PE=1 SV=2	Survival protein SurE	--	hydrolase activity	--
Cluster-1223.4836	673	683	759	326	254	281	hypothetical protein ASPFODRAFT_55495 [Aspergillus luchuensis CBS 106.47]	Aspergillus vadensis CBS 113365 hypothetical protein (BO88DRAFT_18559), mRNA	--	Sin3 binding region of histone deacetylase complex subunit SAP30	--	protein binding	--
Cluster-63.1	3	0	0	0	16	0	--	--	--	--	--	--	--
Cluster-1223.4641	1023	1187	1225	935.54	710.01	917	hypothetical protein AKAW_03090 [Aspergillus niger]	Aspergillus neoniger CBS 115656 hypothetical protein (BO87DRAFT_75489), mRNA	Uncharacterized protein C57A7.05 OS=Schizosaccharomyces pombe (strain 972 / ATCC 24843) OX=284812 GN=SPAC57A7.05 PE=4 SV=1	Nucleocapsid N protein//Inositol phospholipid synthesis and fat-storage-inducing TM//Lipopolysaccharide assembly protein A domain//Aluminium activated malate transporter	malate transport//lipid storage	--	viral nucleocapsid//integral component of plasma membrane//endoplasmic reticulum membrane
Cluster-306.0	0	0	4	3	0	2	alcohol dehydrogenase [Aspergillus neoniger CBS 115656]	Aspergillus neoniger CBS 115656 alcohol dehydrogenase (BO87DRAFT_318278), partial mRNA	Geraniol dehydrogenase OS=Castellaniella defragrans OX=75697 GN=geoA PE=1 SV=1	Alcohol dehydrogenase GroES-like domain	oxidation-reduction process	--	--
Cluster-1223.9174	0	0	5	0	12	7	--	Aspergillus niger contig An01c0160, genomic contig	--	--	--	--	--
Cluster-1223.2174	239	216	216	325	240	315	hypothetical protein ASPTUDRAFT_73417 [Aspergillus tubingensis CBS 134.48]	Aspergillus neoniger CBS 115656 FAD dependent oxidoreductase (BO87DRAFT_331486), mRNA	Protein arv1 OS=Schizosaccharomyces pombe (strain 972 / ATCC 24843) OX=284812 GN=arv1 PE=3 SV=3	Plant thionin//Arv1-like family	intracellular sterol transport//defense response	--	--
Cluster-1223.1002	6	43	3	12	2	5	hypothetical protein BO87DRAFT_415090 [Aspergillus neoniger CBS 115656]	Aspergillus neoniger CBS 115656 hypothetical protein (BO87DRAFT_415090), mRNA	--	--	--	--	--
Cluster-1223.5223	6568	5831.89	5174.24	8753.03	3976	3499	hypothetical protein BO94DRAFT_533022 [Aspergillus sclerotioniger CBS 115572]	Aspergillus costaricaensis CBS 115574 malic enzyme (BO79DRAFT_211704), mRNA	NADP-dependent malic enzyme OS=Dictyostelium discoideum OX=44689 GN=malA PE=2 SV=1	Malic enzyme, N-terminal domain//Malic enzyme, NAD binding domain	malate metabolic process//oxidation-reduction process//pyruvate metabolic process//carbon utilization//tricarboxylic acid cycle	NAD binding//malate dehydrogenase (decarboxylating) (NAD+) activity	--
Cluster-1223.8825	20.94	25	27.92	10.01	90.57	15.34	probable 40s ribosomal protein s21 (CRP-7) [Fusarium fujikuroi]	Fusarium oxysporum f. sp. lycopersici 4287 40S ribosomal protein S21 mRNA	40S ribosomal protein S21 OS=Neurospora crassa (strain ATCC 24698 / 74-OR23-1A / CBS 708.71 / DSM 1257 / FGSC 987) OX=367110 GN=crp-7 PE=3 SV=1	Ribosomal protein S21e	translation//ribosome biogenesis	structural constituent of ribosome	ribosome
Cluster-1223.3145	278	326	383	378	407	463	unnamed protein product [Aspergillus niger]	Aspergillus niger contig An18c0100, genomic contig	--	Stathmin family//PPIC-type PPIASE domain//RINT-1 / TIP-1 family//Bacterial Na+/H+ antiporter B (NhaB)//Exonuclease VII, large subunit//Adaptin N terminal region//Mitochondrial 39-S ribosomal protein L47 (MRP-L47)//TMPIT-like protein	vesicle-mediated transport//regulation of pH//sodium ion transport//intracellular protein transport//ribosome biogenesis//Golgi vesicle transport//DNA catabolic process//regulation of microtubule polymerization or depolymerization//translation	sodium:proton antiporter activity//exodeoxyribonuclease VII activity//structural constituent of ribosome//peptidyl-prolyl cis-trans isomerase activity	membrane coat//endoplasmic reticulum//mitochondrial ribosome//exodeoxyribonuclease VII complex//ribosome//integral component of membrane
Cluster-1184.0	27	25	21	24	81	38	hypothetical protein AKAW_03348 [Aspergillus niger]	Aspergillus neoniger CBS 115656 alpha/beta-hydrolase (BO87DRAFT_350062), mRNA	Probable carboxylesterase M8 OS=Phoma sp. (strain ATCC 20986 / MF5453) OX=1828523 GN=M8 PE=3 SV=1	Esterase PHB depolymerase//alpha/beta hydrolase fold//Prolyl oligopeptidase family	proteolysis	serine-type peptidase activity//hydrolase activity	extracellular region
Cluster-1223.5022	128	121	160	121	116	188.82	flavoprotein oxygenase [Aspergillus niger]	Aspergillus piperis CBS 112811 flavo protein oxygenase (BO85DRAFT_454080), mRNA	--	NAD-dependent DNA ligase C4 zinc finger domain	DNA repair//DNA replication	DNA ligase (NAD+) activity	--
Cluster-1223.4087	1188	1139	1645	825	446	788	glycogen debranching enzyme Gdb1 [Aspergillus niger]	Aspergillus costaricaensis CBS 115574 DUF221 domain protein (BO79DRAFT_168853), mRNA	Calcium permeable stress-gated cation channel 1 OS=Saccharomyces cerevisiae (strain ATCC 204508 / S288c) OX=559292 GN=CSC1 PE=1 SV=1	Ligand-gated ion channel//Calcium-dependent channel, 7TM region, putative phosphate//Herpesvirus UL55 protein	ion transport//viral life cycle	ligand-gated ion channel activity	membrane
Cluster-1223.5738	833	693	773	917	756	958	N-terminal acetyltransferase catalytic subunit Nat1 [Aspergillus eucalypticola CBS 122712]	Aspergillus neoniger CBS 115656 N-terminal acetyltransferase catalytic subunit Nat1 (BO87DRAFT_349560), mRNA	N-terminal acetyltransferase A complex subunit nat1 OS=Schizosaccharomyces pombe (strain 972 / ATCC 24843) OX=284812 GN=nat1 PE=1 SV=1	Tetratricopeptide repeat//Tetratricopeptide repeat//Rapsyn N-terminal myristoylation and linker region//Tetratricopeptide repeat//Tetratricopeptide repeat	chemical synaptic transmission	protein-membrane adaptor activity//identical protein binding//protein binding//acetylcholine receptor binding	--
Cluster-1223.7281	1375	1459	1713	1505	1267.99	1588	hypothetical protein ASPFODRAFT_63147 [Aspergillus luchuensis CBS 106.47]	Aspergillus neoniger CBS 115656 protein serine/threonine phosphatase 2C (BO87DRAFT_380374), mRNA	[Pyruvate dehydrogenase [acetyl-transferring]]-phosphatase 1, mitochondrial OS=Saccharomyces cerevisiae (strain ATCC 204508 / S288c) OX=559292 GN=PTC5 PE=1 SV=1	Protein phosphatase 2C//Stage II sporulation protein E (SpoIIE)	--	catalytic activity	--
Cluster-1223.8356	195	158	159	295	305	326	hypothetical protein ASPFODRAFT_46225 [Aspergillus luchuensis CBS 106.47]	Aspergillus neoniger CBS 115656 golgi transport complex component Cog5 (BO87DRAFT_372264), mRNA	--	Leucine-rich repeats of kinetochore protein Cenp-F/LEK1//Golgi transport complex subunit 5	intra-Golgi vesicle-mediated transport	protein homodimerization activity//dynein complex binding//transcription factor binding	transcription regulator complex//Golgi transport complex
Cluster-1223.4448	1608	1617	1989	3018	3789	4134	hypothetical protein ASPTUDRAFT_194276 [Aspergillus tubingensis CBS 134.48]	Aspergillus costaricaensis CBS 115574 hypothetical protein (BO79DRAFT_212010), mRNA	--	--	--	--	--
Cluster-1223.2705	152	111	162	196	267	250	hypothetical protein ASPTUDRAFT_75372 [Aspergillus tubingensis CBS 134.48]	Aspergillus piperis CBS 112811 PIG-P (BO85DRAFT_523008), partial mRNA	Meiotically up-regulated gene 84 protein OS=Schizosaccharomyces pombe (strain 972 / ATCC 24843) OX=284812 GN=mug84 PE=1 SV=3	--	--	--	--
Cluster-1497.0	1	8	0	0	61	0	uncharacterized protein FFNC_04438 [Fusarium fujikuroi]	Fusarium oxysporum f. sp. lycopersici 4287 hypothetical protein mRNA	--	Alpha amylase inhibitor	--	alpha-amylase inhibitor activity	--
Cluster-1223.2861	302	348	468	501	224	422	hypothetical protein BO79DRAFT_267258 [Aspergillus costaricaensis CBS 115574]	Aspergillus niger contig An13c0060, genomic contig	Transcription regulator lscL OS=Purpureocillium lilacinum OX=33203 GN=lcsL PE=2 SV=1	Fungal Zn(2)-Cys(6) binuclear cluster domain	regulation of transcription, DNA-templated	zinc ion binding//DNA-binding transcription factor activity, RNA polymerase II-specific	nucleus
Cluster-1223.5515	657	756	646	1254	2051	2541	delta-1-pyrroline-5-carboxylate dehydrogenase 1 [Aspergillus sclerotiicarbonarius CBS 121057]	Aspergillus eucalypticola CBS 122712 delta-1-pyrroline-5-carboxylate dehydrogenase PrnC (BO83DRAFT_132994), mRNA	Delta-1-pyrroline-5-carboxylate dehydrogenase, mitochondrial OS=Emericella nidulans (strain FGSC A4 / ATCC 38163 / CBS 112.46 / NRRL 194 / M139) OX=227321 GN=prnC PE=3 SV=2	Aldehyde dehydrogenase family	oxidation-reduction process	oxidoreductase activity	--
Cluster-2032.0	2	0	0	1	8	2	--	Aspergillus niger contig An15c0130, genomic contig	--	--	--	--	--
Cluster-1223.1962	111	141	54	54	137	143	hypothetical protein BO79DRAFT_287595 [Aspergillus costaricaensis CBS 115574]	Aspergillus piperis CBS 112811 hypothetical protein (BO85DRAFT_453815), mRNA	--	--	--	--	--
Cluster-1126.0	1	3	4	4	4	3	hypothetical protein ASPTUDRAFT_308293 [Aspergillus tubingensis CBS 134.48]	Aspergillus niger contig An06c0090, genomic contig	--	--	--	--	--
Cluster-1223.3127	695	604	625	877	1363	1162	SIR2 family histone deacetylase [Aspergillus vadensis CBS 113365]	Aspergillus vadensis CBS 113365 SIR2 family histone deacetylase (BO88DRAFT_399979), mRNA	NAD-dependent protein deacetylase hst2-2 OS=Emericella nidulans (strain FGSC A4 / ATCC 38163 / CBS 112.46 / NRRL 194 / M139) OX=227321 GN=AN11873 PE=3 SV=1	Thiamine pyrophosphate enzyme, central domain//Sir2 family	--	NAD+ binding//thiamine pyrophosphate binding//magnesium ion binding	--
Cluster-1223.7150	1323.1	1087.97	1533.01	1289.98	1595.96	1917	Choline/ethanolaminephosphotransferase [Aspergillus costaricaensis CBS 115574]	Aspergillus piperis CBS 112811 Choline/ethanolaminephosphotransferase (BO85DRAFT_452129), mRNA	Uncharacterized CDP-alcohol phosphatidyltransferase class-I family protein C22A12.10 OS=Schizosaccharomyces pombe (strain 972 / ATCC 24843) OX=284812 GN=SPAC22A12.10 PE=3 SV=1	--	--	--	--
Cluster-1223.366	3	26	0	0	97	0	fructose-bisphosphate aldolase [Fusarium graminearum PH-1]	Fusarium verticillioides 7600 fructose-bisphosphate aldolase (FVEG_08924), mRNA	Fructose-bisphosphate aldolase OS=Aspergillus oryzae (strain ATCC 42149 / RIB 40) OX=510516 GN=fbaA PE=2 SV=2	Fructose-bisphosphate aldolase class-II	carbohydrate metabolic process	zinc ion binding//aldehyde-lyase activity	--
Cluster-1223.1415	40	21	22	81	322	129	hypothetical protein ASPFODRAFT_46515 [Aspergillus luchuensis CBS 106.47]	Aspergillus neoniger CBS 115656 caleosin domain protein (BO87DRAFT_378514), mRNA	Probable peroxygenase 3 OS=Arabidopsis thaliana OX=3702 GN=PXG3 PE=1 SV=1	EF hand//EF-hand domain//EF-hand domain pair//EF hand	--	calcium ion binding	--
Cluster-1223.7416	2249	2375	3403	842	900	771	small nucleolar ribonucleo protein complex subunit [Aspergillus vadensis CBS 113365]	Aspergillus neoniger CBS 115656 small nucleolar ribonucleo protein complex subunit (BO87DRAFT_344724), mRNA	Probable U3 small nucleolar RNA-associated protein 18 OS=Schizosaccharomyces pombe (strain 972 / ATCC 24843) OX=284812 GN=SPBC29A3.06 PE=2 SV=3	WD domain, G-beta repeat	--	protein binding	--
Cluster-147.0	0	0	0	0	4	0	HTH-type transcriptional regulator BudR [Beauveria bassiana D1-5]	--	HTH-type transcriptional regulator YjiE OS=Escherichia coli (strain K12) OX=83333 GN=yjiE PE=1 SV=1	Bacterial regulatory helix-turn-helix protein, lysR family	regulation of transcription, DNA-templated	DNA-binding transcription factor activity	transcription regulator complex
Cluster-1223.2670	447	333	380	725	1070	1026	F-box domain protein [Aspergillus niger]	Aspergillus welwitschiae hypothetical protein (BDQ94DRAFT_137632), mRNA	--	F-box domain//F-box-like	--	protein binding	--
Cluster-1750.0	2	0	2	4	0	0	MFS general substrate transporter [Aspergillus costaricaensis CBS 115574]	Aspergillus costaricaensis CBS 115574 MFS general substrate transporter (BO79DRAFT_157414), partial mRNA	MFS transporter prlG OS=Fungal sp. (strain NRRL 50135) OX=1547289 GN=prlG PE=3 SV=1	Major Facilitator Superfamily//Nodulation protein NolV//Sugar (and other) transporter//Organic Anion Transporter Polypeptide (OATP) family	transmembrane transport//nodulation	transmembrane transporter activity	integral component of membrane//membrane
Cluster-1223.6487	9207	14538	7679	73820.8	281882	138477	hypothetical protein ASPFODRAFT_75460 [Aspergillus luchuensis CBS 106.47]	Aspergillus costaricaensis CBS 115574 hypothetical protein (BO79DRAFT_145977), partial mRNA	--	Macoilin family//DNA polymerase subunit Cdc27	DNA replication//neuronal signal transduction	--	delta DNA polymerase complex//nucleus//rough endoplasmic reticulum membrane
Cluster-1223.8609	6	6	6	3	48	30	hypothetical protein ASPTUDRAFT_185847 [Aspergillus tubingensis CBS 134.48]	Aspergillus costaricaensis CBS 115574 hypothetical protein (BO79DRAFT_278109), partial mRNA	--	--	--	--	--
Cluster-1223.2988	166	159	228	155	143	154	mitochondrial DNA helicase [Aspergillus luchuensis]	Aspergillus niger CBS 513.88 DNA helicase PIF1, mRNA	ATP-dependent DNA helicase PIF1 OS=Emericella nidulans (strain FGSC A4 / ATCC 38163 / CBS 112.46 / NRRL 194 / M139) OX=227321 GN=pif1 PE=3 SV=2	NB-ARC domain//ATPase domain predominantly from Archaea//RsgA GTPase//Sigma-54 interaction domain//Helicase//Threonylcarbamoyl adenosine biosynthesis protein TsaE//AAA domain (dynein-related subfamily)//50S ribosome-binding GTPase//Viral (Superfamily 1) RNA helicase//ATPase family associated with various cellular activities (AAA)//Type III restriction enzyme, res subunit//PIF1-like helicase//ATP …	telomere maintenance//DNA replication//regulation of transcription, DNA-templated//tRNA threonylcarbamoyladenosine modification//DNA repair	ATP binding//ATPase activity//hydrolase activity//RNA helicase activity//RNA binding//GTP binding//ADP binding//helicase activity//DNA helicase activity//DNA binding//GTPase activity//nucleotide phosphatase activity, acting on free nucleotides//transcription factor binding	replication fork//transcription regulator complex
Cluster-1223.7746	1068	1145	1331	906	842	863	hypothetical protein ASPTUDRAFT_49030 [Aspergillus tubingensis CBS 134.48]	Aspergillus neoniger CBS 115656 PAP2-domain-containing protein (BO87DRAFT_340034), mRNA	Dihydrosphingosine 1-phosphate phosphatase C823.11 OS=Schizosaccharomyces pombe (strain 972 / ATCC 24843) OX=284812 GN=SPAC823.11 PE=3 SV=1	--	--	--	--
Cluster-1223.1779	15	14	22	26	37	41	hypothetical protein AKAW_01950 [Aspergillus niger]	Aspergillus vadensis CBS 113365 hypothetical protein (BO88DRAFT_398897), partial mRNA	Agnestins biosynthesis cluster transcription factor AgnL11 OS=Paecilomyces divaricatus OX=644132 GN=AgnL11 PE=3 SV=1	Fungal specific transcription factor domain//Fungal Zn(2)-Cys(6) binuclear cluster domain	transcription, DNA-templated//regulation of transcription, DNA-templated	DNA binding//DNA-binding transcription factor activity, RNA polymerase II-specific//zinc ion binding	nucleus
Cluster-1448.0	3	0	0	4	8	0	hypothetical protein BO88DRAFT_246650 [Aspergillus vadensis CBS 113365]	Aspergillus vadensis CBS 113365 hypothetical protein (BO88DRAFT_246650), mRNA	--	--	--	--	--
Cluster-1223.5600	9252.27	9544	12292.3	8151	7057	8251	hypothetical protein BO79DRAFT_249357 [Aspergillus costaricaensis CBS 115574]	Aspergillus niger contig An09c0120, genomic contig	--	Zinc finger, C2H2 type	--	nucleic acid binding	--
Cluster-1223.5491	8318.83	8805	11684	5147	3601	7120	glycoside hydrolase [Aspergillus vadensis CBS 113365]	Aspergillus costaricaensis CBS 115574 glycoside hydrolase (BO79DRAFT_286066), mRNA	Probable beta-glucosidase btgE OS=Aspergillus terreus (strain NIH 2624 / FGSC A1156) OX=341663 GN=btgE PE=3 SV=1	Glycosyl hydrolases family 17	carbohydrate metabolic process	hydrolase activity, hydrolyzing O-glycosyl compounds	--
Cluster-1223.376	4	9	1	4	54	12	hypothetical protein AAWM_04524 [Aspergillus awamori]	--	--	--	--	--	--
Cluster-1223.7938	33	30	37	23	80	66	--	Aspergillus niger contig An09c0220, genomic contig	--	--	--	--	--
Cluster-1223.4736	58	31	44	27	17	44	hypothetical protein ASPTUDRAFT_71401 [Aspergillus tubingensis CBS 134.48]	Aspergillus costaricaensis CBS 115574 hypothetical protein (BO79DRAFT_261170), partial mRNA	--	--	--	--	--
Cluster-1223.3979	2885.99	2618.34	3004.2	1582.56	1850.09	1660	aromatic ring-opening dioxygenase LigB subunit [Aspergillus neoniger CBS 115656]	Aspergillus niger contig An12c0230, genomic contig	NADH-ubiquinone oxidoreductase 10.5 kDa subunit OS=Neurospora crassa (strain ATCC 24698 / 74-OR23-1A / CBS 708.71 / DSM 1257 / FGSC 987) OX=367110 GN=nuo-10.5 PE=3 SV=1	Nitrogen Permease regulator of amino acid transport activity 3//Catalytic LigB subunit of aromatic ring-opening dioxygenase//Presenilin//Plant calmodulin-binding domain	cellular aromatic compound metabolic process//cellular response to amino acid starvation//protein processing//negative regulation of TOR signaling	calmodulin binding//ferrous iron binding//oxidoreductase activity//aspartic-type endopeptidase activity	integral component of membrane
Cluster-1223.1775	59	84	41	197	359	241	2,3-dihydroxybenzoic acid decarboxylase [Aspergillus vadensis CBS 113365]	Aspergillus costaricaensis CBS 115574 2,3-dihydroxybenzoic acid decarboxylase (BO79DRAFT_193072), mRNA	2,3-dihydroxybenzoate decarboxylase OS=Aspergillus oryzae (strain ATCC 42149 / RIB 40) OX=510516 GN=AO090005000447 PE=1 SV=2	Amidohydrolase	--	hydrolase activity	--
Cluster-1223.8426	152	207	210	309	939	568	hypothetical protein BO87DRAFT_414166 [Aspergillus neoniger CBS 115656]	Aspergillus neoniger CBS 115656 hypothetical protein (BO87DRAFT_414166), partial mRNA	--	Herpesvirus UL25 family	viral genome packaging	--	host cell nucleus
Cluster-1223.1639	7	10	3	0	6	0	hypothetical protein BB8028_0005g07100 [Beauveria bassiana]	Beauveria bassiana ARSEF 2860 hypothetical protein partial mRNA	--	--	--	--	--
Cluster-1223.2359	481	520	424	204	203	303	acetoacetyl-CoA synthase [Aspergillus luchuensis]	Aspergillus niger contig An08c0110, genomic contig	Malonamoyl-CoA synthetase vrtB OS=Penicillium aethiopicum OX=36650 GN=vrtB PE=1 SV=1	AMP-binding enzyme	--	catalytic activity	--
Cluster-1223.6417	1058	708	824	887	825	828	tetracycline transporter [Aspergillus luchuensis]	Aspergillus costaricaensis CBS 115574 tetracycline transporter (BO79DRAFT_235469), mRNA	Major facilitator superfamily domain-containing protein 10 OS=Mus musculus OX=10090 GN=Mfsd10 PE=1 SV=1	Major Facilitator Superfamily	transmembrane transport	transmembrane transporter activity	--
Cluster-1223.5984	1275.93	1140.4	1559.08	1402.54	1769.42	1696.95	F-box and JmjC domain protein [Aspergillus eucalypticola CBS 122712]	Aspergillus niger contig An02c0360, genomic contig	F-box protein At5g06550 OS=Arabidopsis thaliana OX=3702 GN=At5g06550 PE=2 SV=1	F-box domain//F-box-like//Ctr copper transporter family//Photosystem II reaction centre I protein (PSII 4.8 kDa protein)	copper ion transport//copper ion transmembrane transport//photosynthesis	protein binding//copper ion transmembrane transporter activity	membrane//photosystem II reaction center//photosystem II//integral component of membrane
Cluster-1223.6277	4724	5831	6834	10188.9	6317.06	9791.97	hypothetical protein BO79DRAFT_308 [Aspergillus costaricaensis CBS 115574]	Aspergillus niger contig An09c0090, genomic contig	--	Somatostatin/Cortistatin family//BED zinc finger//Apocytochrome F, C-terminal//Sigma-70 factor, region 1.2	photosynthesis//obsolete electron transport//signal transduction//regulation of transcription, DNA-templated//DNA-templated transcription, initiation	heme binding//sigma factor activity//DNA-binding transcription factor activity//hormone activity//iron ion binding//electron transfer activity//DNA binding	integral component of thylakoid membrane//transcription regulator complex//extracellular region
Cluster-1223.6054	4280	5179.22	6746.58	2452.31	1652	1799	siderophore biosynthesis protein [Aspergillus costaricaensis CBS 115574]	Aspergillus neoniger CBS 115656 siderophore biosynthesis protein (BO87DRAFT_374306), mRNA	Acyltransferase sidL OS=Neosartorya fumigata (strain ATCC MYA-4609 / Af293 / CBS 101355 / FGSC A1100) OX=330879 GN=sidL PE=2 SV=1	Acetyltransferase (GNAT) domain	obsolete acyl-carrier-protein biosynthetic process	N-acetyltransferase activity	--
Cluster-1223.7905	143	173	80	350.06	1642	831	hypothetical protein BO87DRAFT_375266 [Aspergillus neoniger CBS 115656]	Aspergillus eucalypticola CBS 122712 hypothetical protein (BO83DRAFT_381018), mRNA	--	--	--	--	--
Cluster-1223.4598	2036	2014	2434	2063	2285	2185	Snf1 kinase complex beta-subunit Gal83 [Aspergillus luchuensis]	Aspergillus niger contig An15c0060, genomic contig	tRNA N6-adenosine threonylcarbamoyltransferase OS=Aspergillus oryzae (strain ATCC 42149 / RIB 40) OX=510516 GN=kae1 PE=3 SV=1	Carbamoyltransferase N-terminus//Phorbol-12-myristate-13-acetate-induced//5'-AMP-activated protein kinase beta subunit, interaction domain	apoptotic process//biosynthetic process//activation of cysteine-type endopeptidase activity involved in apoptotic process//release of cytochrome c from mitochondria//cellular response to DNA damage stimulus	protein binding//catalytic activity	--
Cluster-1223.5621	3144	4161.02	5136	4005.02	1795	3011	SNF2 family helicase/ATPase [Aspergillus niger]	Aspergillus costaricaensis CBS 115574 SNF2 family helicase/ATPase (BO79DRAFT_53642), mRNA	Chromatin-remodeling ATPase INO80 OS=Aspergillus niger (strain CBS 513.88 / FGSC A1513) OX=425011 GN=ino80 PE=3 SV=1	Class II histone deacetylase complex subunits 2 and 3//DEAD/DEAH box helicase//SNF2 family N-terminal domain//Type III restriction enzyme, res subunit//DNA-binding domain	histone deacetylation	DNA binding//ATP binding//hydrolase activity//nucleic acid binding	HDA1 complex
Cluster-938.0	1	1	0	0	2	10	hypothetical protein ASPNIDRAFT_45045 [Aspergillus niger]	Aspergillus costaricaensis CBS 115574 hypothetical protein (BO79DRAFT_233166), partial mRNA	--	--	--	--	--
Cluster-1983.0	1	0	2	2	0	1	hypothetical protein RIB2604_03300390 [Aspergillus luchuensis]	--	--	--	--	--	--
Cluster-1223.7454	276	348	608	112	112	80	NADPH-dependent FMN reductase [Aspergillus neoniger CBS 115656]	Aspergillus neoniger CBS 115656 NADPH-dependent FMN reductase (BO87DRAFT_462118), partial mRNA	NAD(P)H-dependent FMN reductase LOT6 OS=Saccharomyces cerevisiae (strain ATCC 204508 / S288c) OX=559292 GN=LOT6 PE=1 SV=1	NADPH-dependent FMN reductase	--	oxidoreductase activity	--
Cluster-1223.3978	2194	1869	2391	4338	2273.73	3971	SAM and PH domain protein [Aspergillus vadensis CBS 113365]	Aspergillus vadensis CBS 113365 SAM and PH domain protein (BO88DRAFT_370290), mRNA	Protein BOB1 OS=Saccharomyces cerevisiae (strain ATCC 204508 / S288c) OX=559292 GN=BOI1 PE=1 SV=1	SAM domain (Sterile alpha motif)//Sterile alpha motif (SAM)/Pointed domain//SAM domain (Sterile alpha motif)	--	protein binding//sequence-specific DNA binding	host cell nucleus
Cluster-1223.8680	399	232	233	236	369	305	DUF580-domain-containing protein [Aspergillus vadensis CBS 113365]	Aspergillus costaricaensis CBS 115574 DUF580-domain-containing protein (BO79DRAFT_240537), partial mRNA	Protein pns1 OS=Neosartorya fumigata (strain ATCC MYA-4609 / Af293 / CBS 101355 / FGSC A1100) OX=330879 GN=pns1 PE=3 SV=1	Big defensin	defense response to Gram-negative bacterium//defense response to Gram-positive bacterium	--	--
Cluster-1223.561	37	18	22	41	50	63	hypothetical protein AKAW_08944 [Aspergillus niger]	Aspergillus piperis CBS 112811 hypothetical protein (BO85DRAFT_445173), mRNA	--	--	--	--	--
Cluster-1223.2366	105	141	68	109	129	221	hypothetical protein P168DRAFT_325584 [Aspergillus campestris IBT 28561]	Aspergillus vadensis CBS 113365 hypothetical protein (BO88DRAFT_371469), partial mRNA	--	--	--	--	--
Cluster-1223.8332	409	717.03	285	339	774.84	920.99	Arginase/deacetylase [Aspergillus vadensis CBS 113365]	Aspergillus niger contig An01c0490, genomic contig	Guanidinobutyrase OS=Kluyveromyces lactis (strain ATCC 8585 / CBS 2359 / DSM 70799 / NBRC 1267 / NRRL Y-1140 / WM37) OX=284590 GN=GBU1 PE=1 SV=1	Fungal Zn(2)-Cys(6) binuclear cluster domain//Arginase family//Zinc finger, ZZ type//Fungal specific transcription factor domain	regulation of transcription, DNA-templated//transcription, DNA-templated	zinc ion binding//metal ion binding//DNA binding//DNA-binding transcription factor activity, RNA polymerase II-specific	nucleus
Cluster-1223.3205	467	380	297	965	556	807	hypothetical protein ASPTUDRAFT_48754 [Aspergillus tubingensis CBS 134.48]	Aspergillus eucalypticola CBS 122712 acetamidase (BO83DRAFT_376166), mRNA	Acetamidase OS=Emericella nidulans (strain FGSC A4 / ATCC 38163 / CBS 112.46 / NRRL 194 / M139) OX=227321 GN=amdS PE=2 SV=1	--	--	--	--
Cluster-1223.1462	143	213	260.95	258	426	374	hypothetical protein ASPTUDRAFT_118115 [Aspergillus tubingensis CBS 134.48]	Aspergillus niger contig An02c0260, genomic contig	--	--	--	--	--
Cluster-1226.0	6	17	0	5	2	1	hypothetical protein BO87DRAFT_411042 [Aspergillus neoniger CBS 115656]	Aspergillus niger contig An02c0460, genomic contig	--	--	--	--	--
Cluster-1223.5676	3000	4660	5823	4427	3928	4704	hypothetical protein ASPTUDRAFT_54584 [Aspergillus tubingensis CBS 134.48]	Aspergillus piperis CBS 112811 glutamic acid-rich protein (BO85DRAFT_202272), mRNA	--	--	--	--	--
Cluster-290.0	0	0	0	0	9	0	--	--	--	--	--	--	--
Cluster-1223.6524	4431.34	4966.34	6113	8864.29	8095.99	9026.08	phospholipase D [Aspergillus costaricaensis CBS 115574]	Aspergillus costaricaensis CBS 115574 phospholipase D (BO79DRAFT_239829), mRNA	Phospholipase D1 OS=Saccharomyces cerevisiae (strain ATCC 204508 / S288c) OX=559292 GN=SPO14 PE=1 SV=3	Phospholipase D Active site motif	--	catalytic activity	--
Cluster-1223.5904	74811.5	65160.4	82367.9	42281.1	52682.9	46933.9	hypothetical protein ASPBRDRAFT_631329 [Aspergillus brasiliensis CBS 101740]	Aspergillus piperis CBS 112811 hypothetical protein (BO85DRAFT_451771), mRNA	--	Glycine zipper 2TM domain	--	--	outer membrane
Cluster-1223.2131	62	64	52	55	47	62	hypothetical protein ASPFODRAFT_238683 [Aspergillus luchuensis CBS 106.47]	Aspergillus costaricaensis CBS 115574 hypothetical protein (BO79DRAFT_284684), partial mRNA	--	Syntaxin 6, N-terminal//Cytochrome C oxidase subunit II, periplasmic domain	mitochondrial electron transport, cytochrome c to oxygen//Golgi vesicle transport	copper ion binding//cytochrome-c oxidase activity	membrane//respiratory chain complex IV
Cluster-1223.8610	5	3	2	3	4	6	--	Aspergillus niger contig An11c0090, genomic contig	--	--	--	--	--
Cluster-1223.5003	223	310	432	134	45	81	hypothetical protein ASPFODRAFT_698912 [Aspergillus luchuensis CBS 106.47]	Aspergillus eucalypticola CBS 122712 ABC-transporter (BO83DRAFT_364633), mRNA	ABC multidrug transporter MDR1 OS=Trichophyton rubrum (strain ATCC MYA-4607 / CBS 118892) OX=559305 GN=MDR1 PE=1 SV=3	CDR ABC transporter//RsgA GTPase//ABC transporter//Oligopeptide/dipeptide transporter, C-terminal region//Threonylcarbamoyl adenosine biosynthesis protein TsaE//ABC-2 type transporter//50S ribosome-binding GTPase	transport//peptide transport//transmembrane transport//tRNA threonylcarbamoyladenosine modification	ATPase-coupled transmembrane transporter activity//nucleotide binding//GTP binding//GTPase activity//ATPase activity//ATP binding	integral component of membrane//membrane
Cluster-1223.8779	36	21	23	22	42	32	acetyl-CoA synthetase-like protein [Aspergillus costaricaensis CBS 115574]	Aspergillus piperis CBS 112811 acetyl-CoA synthetase-like protein (BO85DRAFT_481148), partial mRNA	D-lysergyl-peptide-synthetase subunit 1 OS=Epichloe festucae var. lolii OX=73839 GN=lpsA PE=3 SV=2	CheC-like family	--	hydrolase activity	--
Cluster-278.0	0	0	3	4	0	0	kinase-like protein [Aspergillus neoniger CBS 115656]	Aspergillus vadensis CBS 113365 kinase-like protein (BO88DRAFT_476716), partial mRNA	--	Ustilago B locus mating-type protein//Protein kinase domain	protein phosphorylation	protein kinase activity//ATP binding//DNA binding	nucleus
Cluster-1223.4379	467	323	155	216	81	115	hypothetical protein BO79DRAFT_275869 [Aspergillus costaricaensis CBS 115574]	Aspergillus costaricaensis CBS 115574 hypothetical protein (BO79DRAFT_275869), partial mRNA	--	F-box domain//F-box-like	--	protein binding	--
Cluster-1363.0	0	8	2	7	5	4	hypothetical protein BO88DRAFT_443183 [Aspergillus vadensis CBS 113365]	Aspergillus niger contig An07c0190, genomic contig	--	--	--	--	--
Cluster-1223.3132	373.94	382	471.67	772.59	786.98	990	proteinase [Aspergillus niger]	Aspergillus neoniger CBS 115656 hypothetical protein (BO87DRAFT_356595), mRNA	Carboxylesterase A OS=Mycobacterium tuberculosis (strain ATCC 25618 / H37Rv) OX=83332 GN=caeA PE=1 SV=1	--	--	--	--
Cluster-1223.683	22	25	34	10	7	7	hypothetical protein ASPTUDRAFT_201367 [Aspergillus tubingensis CBS 134.48]	Aspergillus piperis CBS 112811 hypothetical protein (BO85DRAFT_521042), mRNA	--	--	--	--	--
Cluster-1223.6242	5809.19	7113.95	9554.98	9921.99	6461.01	9485.27	hypothetical protein BO79DRAFT_2425 [Aspergillus costaricaensis CBS 115574]	Aspergillus eucalypticola CBS 122712 hypothetical protein (BO83DRAFT_12919), mRNA	--	Protein phosphatase inhibitor 2 (IPP-2)//MarR family//Coronavirus guanine-N7 methyltransferase//Phenol hydroxylase conserved region	regulation of phosphoprotein phosphatase activity//regulation of transcription, DNA-templated//proteolysis//regulation of RNA metabolic process//toluene catabolic process//hexachlorocyclohexane metabolic process//regulation of signal transduction//xylene catabolic process//nitrobenzene metabolic process//purine nucleobase metabolic process	methyltransferase activity//phenol 2-monooxygenase activity//exoribonuclease activity, producing 5'-phosphomonoesters//DNA-binding transcription factor activity//cysteine-type endopeptidase activity//RNA-directed 5'-3' RNA polymerase activity//protein phosphatase inhibitor activity	RNA-directed RNA polymerase complex//transcription regulator complex
Cluster-1223.4570	139	199	249	197	280.72	299	hypothetical protein BO87DRAFT_143649 [Aspergillus neoniger CBS 115656]	Aspergillus niger contig An07c0040, genomic contig	--	AWS domain//D-amino acid oxidase activator//Cupin	lysine catabolic process//negative regulation of D-amino-acid oxidase activity//protein methylation	histone-lysine N-methyltransferase activity//nutrient reservoir activity	nucleus
Cluster-1223.3492	124	113	132	293	265	395	PHD finger domain protein [Aspergillus niger]	Aspergillus niger contig An18c0160, genomic contig	SWM histone demethylase complex subunit phf1 OS=Schizosaccharomyces pombe (strain 972 / ATCC 24843) OX=284812 GN=phf1 PE=1 SV=1	Di-haem cytochrome c peroxidase//Phorbol esters/diacylglycerol binding domain (C1 domain)//Amidohydrolase family	intracellular signal transduction//oxidation-reduction process	hydrolase activity//oxidoreductase activity	--
Cluster-1223.6106	3351	1833	1519	322	191	332	nonribosomal peptide synthase [Aspergillus niger]	Aspergillus costaricaensis CBS 115574 nonribosomal peptide synthase (BO79DRAFT_280900), partial mRNA	Malformin synthetase mlfA OS=Aspergillus tubingensis (strain CBS 134.48) OX=767770 GN=mlfA PE=1 SV=1	AMP-binding enzyme	--	catalytic activity	--
Cluster-1582.1	0	1	0	0	4	3	hypothetical protein ASPTUDRAFT_61801 [Aspergillus tubingensis CBS 134.48]	Aspergillus neoniger CBS 115656 dynamin family protein (BO87DRAFT_371006), partial mRNA	Interferon-induced GTP-binding protein Mx1 OS=Phoca vitulina OX=9720 GN=MX1 PE=2 SV=1	50S ribosome-binding GTPase//Tamulustoxin family	pathogenesis//transport	toxin activity//potassium channel inhibitor activity//GTP binding	extracellular region
Cluster-1223.4558	3981.93	3312.01	5986.99	4382.01	6011.52	4432.97	HECT domain protein [Aspergillus luchuensis]	Aspergillus neoniger CBS 115656 HECT domain protein (BO87DRAFT_404365), mRNA	Ubiquitin-protein ligase E3A OS=Homo sapiens OX=9606 GN=UBE3A PE=1 SV=4	Dipeptidyl peptidase IV (DPP IV) N-terminal region//HECT-domain (ubiquitin-transferase)//Iodothyronine deiodinase//Eukaryotic glutathione synthase	oxidation-reduction process//protein ubiquitination//proteolysis//glutathione biosynthetic process	ubiquitin-protein transferase activity//ATP binding//glutathione synthase activity//thyroxine 5'-deiodinase activity	--
Cluster-853.0	6	43	3	10	0	0	hypothetical protein BO87DRAFT_461350 [Aspergillus neoniger CBS 115656]	Aspergillus neoniger CBS 115656 hypothetical protein (BO87DRAFT_461350), partial mRNA	--	--	--	--	--
Cluster-1223.2380	120	146	160	77	72	61	hypothetical protein ASPTUDRAFT_195456 [Aspergillus tubingensis CBS 134.48]	Aspergillus vadensis CBS 113365 hypothetical protein (BO88DRAFT_474458), partial mRNA	Acetyl-coenzyme A transferase nodX OS=Hypoxylon pulicicidum OX=1243767 GN=nodX PE=3 SV=1	Fungal specific transcription factor domain//Phosphoethanolamine transferase EptA/EptB//NADH pyrophosphatase zinc ribbon domain//CoA-transferase family III	transcription, DNA-templated	hydrolase activity//zinc ion binding//CoA-transferase activity//metal ion binding//DNA binding	integral component of membrane//nucleus
Cluster-1223.7447	6403.8	5659.77	6292.05	5968.27	7213.44	5514.21	hypothetical protein ASPACDRAFT_47904 [Aspergillus aculeatus ATCC 16872]	Aspergillus niger contig An09c0220, genomic contig	Citrate/oxoglutarate carrier protein OS=Saccharomyces cerevisiae (strain ATCC 204508 / S288c) OX=559292 GN=YHM2 PE=1 SV=1	Acyl carrier protein phosphodiesterase	pantothenate biosynthetic process//fatty acid biosynthetic process	[acyl-carrier-protein] phosphodiesterase activity	--
Cluster-1223.15	2	0	1	3	4	0	hypothetical protein BO79DRAFT_269589 [Aspergillus costaricaensis CBS 115574]	Aspergillus costaricaensis CBS 115574 hypothetical protein (BO79DRAFT_269589), partial mRNA	--	--	--	--	--
Cluster-1223.5092	10	11	6	18	13	38	hypothetical protein ASPFODRAFT_146077 [Aspergillus luchuensis CBS 106.47]	Aspergillus neoniger CBS 115656 integral membrane protein (BO87DRAFT_443306), partial mRNA	--	--	--	--	--
Cluster-1223.7799	798	833	1125	1143	1300	1215	RING finger domain protein [Aspergillus costaricaensis CBS 115574]	Aspergillus neoniger CBS 115656 RING finger domain protein (BO87DRAFT_372201), mRNA	Uncharacterized RING finger protein C32F12.07c OS=Schizosaccharomyces pombe (strain 972 / ATCC 24843) OX=284812 GN=SPBC32F12.07c PE=4 SV=1	RING-variant domain	--	zinc ion binding	--
Cluster-1223.303	5	6	4	5	22	18	--	Aspergillus niger contig An01c0330, genomic contig	--	ATP synthase protein 8//LST-1 protein	ATP synthesis coupled proton transport//immune response//cell morphogenesis	proton transmembrane transporter activity	membrane//mitochondrial proton-transporting ATP synthase complex, coupling factor F(o)
Cluster-377.0	0	4	6	0	0	1	hypothetical protein ASPTUDRAFT_27019 [Aspergillus tubingensis CBS 134.48]	Aspergillus neoniger CBS 115656 fatty acid synthase subunit beta (BO87DRAFT_326168), partial mRNA	Fatty acid synthase beta subunit hexB OS=Dothistroma septosporum (strain NZE10 / CBS 128990) OX=675120 GN=hexB PE=2 SV=1	Nitronate monooxygenase	nitrogen compound metabolic process//oxidation-reduction process	nitronate monooxygenase activity	--
Cluster-1613.0	21	11	34	48	38	54	beta-lactamase/transpeptidase-like protein [Aspergillus costaricaensis CBS 115574]	Aspergillus costaricaensis CBS 115574 beta-lactamase/transpeptidase-like protein (BO79DRAFT_273136), partial mRNA	D-aminopeptidase OS=Ochrobactrum anthropi (strain ATCC 49188 / DSM 6882 / JCM 21032 / NBRC 15819 / NCTC 12168) OX=439375 GN=dap PE=3 SV=1	--	--	--	--
Cluster-1223.9391	11	2	1	34	62	79	catalytic protein [Aspergillus niger]	Aspergillus vadensis CBS 113365 catalytic protein (BO88DRAFT_471791), mRNA	Fumonisin B1 esterase OS=Sphingopyxis macrogoltabida OX=33050 GN=fumD PE=1 SV=1	Esterase PHB depolymerase//alpha/beta hydrolase fold	--	hydrolase activity	extracellular region
Cluster-1264.0	3	3	8	7	11	4	hypothetical protein BO87DRAFT_386730 [Aspergillus neoniger CBS 115656]	Aspergillus neoniger CBS 115656 hypothetical protein (BO87DRAFT_386730), partial mRNA	--	--	--	--	--
Cluster-1223.5830	1173	1610	1667	1451	1151	846	dihydropyrimidinase [Aspergillus costaricaensis CBS 115574]	Aspergillus niger contig An13c0120, genomic contig	Dihydropyrimidinase OS=Lachancea kluyveri (strain ATCC 58438 / CBS 3082 / CCRC 21498 / NBRC 1685 / JCM 7257 / NCYC 543 / NRRL Y-12651) OX=226302 GN=PYD2 PE=1 SV=1	Amidohydrolase family	--	hydrolase activity	--
Cluster-1223.7393	3134	3641	4500.69	4117.65	3105.02	3839	hypothetical protein ASPBRDRAFT_120581 [Aspergillus brasiliensis CBS 101740]	Aspergillus costaricaensis CBS 115574 actin-like ATPase domain-containing protein (BO79DRAFT_175780), mRNA	Carnosine N-methyltransferase OS=Schizosaccharomyces pombe (strain 972 / ATCC 24843) OX=284812 GN=SPBC1778.07 PE=3 SV=1	Proteasome assembly chaperone 4//Methyltransferase domain//Transcription factor IIA, alpha/beta subunit	transcription initiation from RNA polymerase II promoter//proteasome assembly	methyltransferase activity	transcription factor TFIIA complex
Cluster-1223.7	3	0	0	1	18	7	MFS transporter, putative [Aspergillus fischeri NRRL 181]	--	--	--	--	--	--
Cluster-1223.7307	555	567	850	668	631	765	serine/threonine protein kinase [Aspergillus neoniger CBS 115656]	Aspergillus piperis CBS 112811 serine/threonine protein kinase (BO85DRAFT_445857), mRNA	Serine/threonine-protein kinase KIN28 OS=Saccharomyces cerevisiae (strain ATCC 204508 / S288c) OX=559292 GN=KIN28 PE=1 SV=1	Protein kinase domain//Protein tyrosine and serine/threonine kinase	protein phosphorylation	protein kinase activity//ATP binding	--
Cluster-1223.6179	651	578	642	766.02	679	727	FAD/NAD(P)-binding domain-containing protein [Aspergillus costaricaensis CBS 115574]	Aspergillus costaricaensis CBS 115574 FAD/NAD(P)-binding domain-containing protein (BO79DRAFT_211161), mRNA	FAD-dependent monooxygenase DEP4 OS=Alternaria brassicicola OX=29001 GN=DEP4 PE=2 SV=1	Flavin-binding monooxygenase-like//Pyridine nucleotide-disulphide oxidoreductase	oxidation-reduction process	oxidoreductase activity//NADP binding//N,N-dimethylaniline monooxygenase activity//flavin adenine dinucleotide binding	--
Cluster-1223.6025	1576.33	2142	2296	1793	1814.97	2049	PX domain protein [Aspergillus costaricaensis CBS 115574]	Aspergillus costaricaensis CBS 115574 PX domain protein (BO79DRAFT_203960), mRNA	--	PX domain	--	phosphatidylinositol binding	--
Cluster-1223.4492	404	714	304	1075	5443	3122	hypothetical protein AKAW_04685 [Aspergillus niger]	Aspergillus neoniger CBS 115656 hypothetical protein (BO87DRAFT_462560), mRNA	--	Presenilin//Core-2/I-Branching enzyme	protein processing	aspartic-type endopeptidase activity	membrane//integral component of membrane
Cluster-1223.7249	11131	13741	15091	18973	7180	13028	Rho guanyl nucleotide exchange factor [Aspergillus niger]	Aspergillus neoniger CBS 115656 Rho guanyl nucleotide exchange factor (BO87DRAFT_186753), mRNA	Probable tRNA(Ile)-lysidine synthase OS=Schizosaccharomyces pombe (strain 972 / ATCC 24843) OX=284812 GN=SPAC12B10.08c PE=3 SV=1	Cell division protein ZapB//RhoGEF domain//Dystroglycan (Dystrophin-associated glycoprotein 1)//Desulfoferrodoxin, N-terminal domain	FtsZ-dependent cytokinesis//regulation of GTPase activity//cell septum assembly//obsolete cytoskeletal anchoring at plasma membrane	iron ion binding//guanyl-nucleotide exchange factor activity	cytoplasm//dystrophin-associated glycoprotein complex
Cluster-358.0	0	0	3	0	2	0	hypothetical protein BO79DRAFT_224326 [Aspergillus costaricaensis CBS 115574]	Aspergillus costaricaensis CBS 115574 hypothetical protein (BO79DRAFT_224326), partial mRNA	--	--	--	--	--
Cluster-1223.6693	5640.98	7563	7647	7280	5064	7437	class I alpha-mannosidase 1A [Aspergillus niger]	Aspergillus costaricaensis CBS 115574 class I alpha-mannosidase 1A (BO79DRAFT_11522), mRNA	Probable mannosyl-oligosaccharide alpha-1,2-mannosidase 1B OS=Aspergillus clavatus (strain ATCC 1007 / CBS 513.65 / DSM 816 / NCTC 3887 / NRRL 1) OX=344612 GN=mns1B PE=3 SV=1	Glycosyl hydrolase family 47	carbohydrate metabolic process	mannosyl-oligosaccharide 1,2-alpha-mannosidase activity//calcium ion binding	membrane
Cluster-1223.9288	4	6	7	13	21	11	hypothetical protein ASPBRDRAFT_401974 [Aspergillus brasiliensis CBS 101740]	Aspergillus vadensis CBS 113365 hypothetical protein (BO88DRAFT_400188), mRNA	--	--	--	--	--
Cluster-1249.1	3	0	8	0	0	3	hypothetical protein ANI_1_2364024 [Aspergillus niger]	Aspergillus costaricaensis CBS 115574 hypothetical protein (BO79DRAFT_272381), partial mRNA	--	--	--	--	--
Cluster-1223.3970	133	91	154	59	164	107	2,3-diketo-5-methylthio-1-phosphopentane phosphatase [Aspergillus neoniger CBS 115656]	Aspergillus vadensis CBS 113365 2,3-diketo-5-methylthio-1-phosphopentane phosphatase (BO88DRAFT_406636), mRNA	Pdp3-interacting factor 1 OS=Schizosaccharomyces pombe (strain 972 / ATCC 24843) OX=284812 GN=ptf1 PE=1 SV=1	Putative Phosphatase	--	phosphatase activity	--
Cluster-1223.5503	12302.9	15318.8	18443	8902.95	5611	9173.99	hypothetical protein ASPTUDRAFT_117407 [Aspergillus tubingensis CBS 134.48]	Aspergillus eucalypticola CBS 122712 chitin synthase (BO83DRAFT_379054), mRNA	Chitin synthase 6 OS=Ustilago maydis (strain 521 / FGSC 9021) OX=237631 GN=CHS6 PE=3 SV=2	Mu DNA-binding domain//Presenilin//Clc-like//WSK motif//Glycosyl transferase family 21//Myosin head (motor domain)	protein processing//signal transduction//protein targeting	DNA binding//ATP binding//motor activity//aspartic-type endopeptidase activity//transferase activity, transferring glycosyl groups	myosin complex//integral component of membrane
Cluster-87.0	0	0	0	0	9	0	--	--	--	--	--	--	--
Cluster-1223.4010	80	74	88	35	55	62	hypothetical protein BO87DRAFT_459554 [Aspergillus neoniger CBS 115656]	Aspergillus neoniger CBS 115656 hypothetical protein (BO87DRAFT_459554), partial mRNA	--	--	--	--	--
Cluster-1223.6856	9709	10171.6	12034	14569	10364.8	14063.9	regulator of nitrogen metabolite repression [Aspergillus costaricaensis CBS 115574]	Aspergillus niger contig An12c0310, genomic contig	Nitrogen regulatory protein areA OS=Aspergillus niger OX=5061 GN=areA PE=4 SV=1	Gas vesicle protein K//GATA zinc finger//Nitrogen regulatory protein AreA N terminus//NADH-ubiquinone oxidoreductase chain 4, amino terminus//Neuraminidase//Haemolysin-III related	nitrate assimilation//glycosphingolipid metabolic process//gas vesicle organization//carbohydrate metabolic process//oxidation-reduction process//regulation of transcription, DNA-templated//mitochondrial electron transport, NADH to ubiquinone	sequence-specific DNA binding//exo-alpha-sialidase activity//zinc ion binding//DNA binding	nucleus//integral component of membrane//host cell membrane//membrane//virion membrane
Cluster-1223.3474	807.05	816.84	1136.25	560.45	649	751.99	amino acid transporter [Aspergillus niger]	Aspergillus neoniger CBS 115656 amino acid transporter (BO87DRAFT_357795), mRNA	N amino acid transport system protein OS=Neurospora crassa (strain ATCC 24698 / 74-OR23-1A / CBS 708.71 / DSM 1257 / FGSC 987) OX=367110 GN=mtr PE=3 SV=2	Tryptophan/tyrosine permease family	amino acid transmembrane transport	--	--
Cluster-1223.2212	791	685.13	785.91	1381.46	2399	1829	hypothetical protein BO85DRAFT_448583 [Aspergillus piperis CBS 112811]	Aspergillus neoniger CBS 115656 DUF92 domain protein (BO87DRAFT_372986), mRNA	Protein PGR OS=Arabidopsis thaliana OX=3702 GN=PGR PE=2 SV=1	Integral membrane protein DUF92	--	--	integral component of membrane
Cluster-1223.2648	289	302	396	752	591	719	actin cortical patch component [Aspergillus luchuensis]	Aspergillus neoniger CBS 115656 actin cortical patch component (BO87DRAFT_346101), mRNA	--	Fusaric acid resistance protein family//Aluminium activated malate transporter	malate transport//transmembrane transport	transmembrane transporter activity	plasma membrane
Cluster-1223.925	22	31	18	76	222	134	FAD/NAD(P)-binding domain-containing protein [Aspergillus eucalypticola CBS 122712]	Aspergillus vadensis CBS 113365 FAD/NAD(P)-binding domain-containing protein (BO88DRAFT_356086), partial mRNA	--	--	--	--	--
Cluster-1223.525	13	4	13	39	35	32	--	Aspergillus niger contig An08c0280, genomic contig	--	--	--	--	--
Cluster-1223.7531	3568.36	3559.89	4616.71	5635.97	7134.29	7248.25	catabolite degradation protein [Aspergillus luchuensis]	Aspergillus piperis CBS 112811 WD domain protein (BO85DRAFT_509470), mRNA	ATP-dependent RNA helicase fal1 OS=Aspergillus clavatus (strain ATCC 1007 / CBS 513.65 / DSM 816 / NCTC 3887 / NRRL 1) OX=344612 GN=fal1 PE=3 SV=1	Type III restriction enzyme, res subunit//WD domain, G-beta repeat//Anaphylotoxin-like domain//DEAD/DEAH box helicase//Xin repeat//Flavivirus DEAD domain	actin cytoskeleton organization	helicase activity//nucleic acid binding//hydrolase activity//protein binding//DNA binding//ATP binding//actin binding	extracellular region//cell junction
Cluster-1308.0	18	9	28	13	14	34	hypothetical protein An15g05300 [Aspergillus niger]	Aspergillus niger contig An15c0180, genomic contig	--	--	--	--	--
Cluster-1223.9226	1	1	3	1	3	4	hypothetical protein ASPFODRAFT_69895 [Aspergillus luchuensis CBS 106.47]	Aspergillus welwitschiae polyadenylate-binding protein (BDQ94DRAFT_165577), partial mRNA	--	--	--	--	--
Cluster-1223.8209	260	267	395	219	202	238	cyclin Ccl1 [Aspergillus costaricaensis CBS 115574]	Aspergillus neoniger CBS 115656 cyclin Ccl1 (BO87DRAFT_359908), mRNA	Cyclin CCL1 OS=Saccharomyces cerevisiae (strain ATCC 204508 / S288c) OX=559292 GN=CCL1 PE=1 SV=1	Strabismus protein	multicellular organism development	--	integral component of membrane
Cluster-1223.1736	37	37	49	5	9	17	--	Aspergillus niger contig An07c0130, genomic contig	--	--	--	--	--
Cluster-1223.6066	28590.6	24495.6	25864.3	4869	2155.98	4351.27	hypothetical protein ASPTUDRAFT_26943 [Aspergillus tubingensis CBS 134.48]	Aspergillus niger contig An06c0050, genomic contig	Fumarate reductase OS=Schizosaccharomyces pombe (strain 972 / ATCC 24843) OX=284812 GN=osm1 PE=3 SV=1	SSXT protein (N-terminal region)//FAD dependent oxidoreductase//Pyridine nucleotide-disulphide oxidoreductase//FAD binding domain	oxidation-reduction process	oxidoreductase activity//transcription coactivator activity//FAD binding	transcription regulator complex
Cluster-1223.2414	220	233	307	92	120	158	hypothetical protein ASPFODRAFT_49723 [Aspergillus luchuensis CBS 106.47]	Aspergillus piperis CBS 112811 hypothetical protein (BO85DRAFT_500203), partial mRNA	--	Cytochrome b(N-terminal)/b6/petB	obsolete electron transport	electron transfer activity//oxidoreductase activity	membrane
Cluster-1223.9006	32	26	36	4	25	7	hypothetical protein BDQ94DRAFT_150175 [Aspergillus welwitschiae]	Aspergillus niger contig An02c0400, genomic contig	--	--	--	--	--
Cluster-1223.8496	312	318	420	390	442	383	hypothetical protein ASPFODRAFT_482996 [Aspergillus luchuensis CBS 106.47]	Aspergillus piperis CBS 112811 hypothetical protein (BO85DRAFT_416379), mRNA	--	Fungal Zn(2)-Cys(6) binuclear cluster domain//Fungal specific transcription factor domain//Exonuclease C-terminal//Nuclear envelope localisation domain	transcription, DNA-templated//regulation of transcription, DNA-templated//DNA catabolic process//DNA repair	exodeoxyribonuclease I activity//zinc ion binding//DNA-binding transcription factor activity, RNA polymerase II-specific//DNA binding	integral component of membrane//nucleus
Cluster-695.0	1.85	17.9	7	0	81	0	probable aspartate aminotransferase, mitochondrial precursor [Fusarium proliferatum ET1]	Gibberella fujikuroi mRNA for putative aspartate aminotransferase (aat1 gene), strain IMI58289	Aspartate aminotransferase, mitochondrial OS=Mus musculus OX=10090 GN=Got2 PE=1 SV=1	Aminotransferase class I and II	biosynthetic process	pyridoxal phosphate binding	--
Cluster-1791.0	2	0	0	0	3	3	--	Aspergillus niger contig An17c0080, genomic contig	--	--	--	--	--
Cluster-1223.6795	22	38	24	51	53	120	aspartic protease [Aspergillus costaricaensis CBS 115574]	Aspergillus costaricaensis CBS 115574 aspartic protease (BO79DRAFT_262436), partial mRNA	--	--	--	--	--
Cluster-1223.4509	1181.93	732	1172	1308	1983.21	1628	hypothetical protein ASPTUDRAFT_34822 [Aspergillus tubingensis CBS 134.48]	Aspergillus niger contig An14c0020, genomic contig	--	RNA polymerase II transcription mediator complex subunit 9//R3H domain	regulation of transcription by RNA polymerase II	transcription coregulator activity//nucleic acid binding	transcription regulator complex//mediator complex
Cluster-1223.6336	8579.01	7573.73	8483.99	11050	12649	11351	hypothetical protein ASPTUDRAFT_58349 [Aspergillus tubingensis CBS 134.48]	Aspergillus niger contig An04c0190, genomic contig	Signal recognition particle subunit SRP72 OS=Canis lupus familiaris OX=9615 GN=SRP72 PE=1 SV=3	Fungal Zn(2)-Cys(6) binuclear cluster domain//Fungal specific transcription factor domain//Tetratricopeptide repeat//Fringe-like//Oxidoreductase family, NAD-binding Rossmann fold//Tetratricopeptide repeat//SRP72 RNA-binding domain//Rieske [2Fe-2S] domain	SRP-dependent cotranslational protein targeting to membrane//regulation of transcription, DNA-templated//oxidation-reduction process//transcription, DNA-templated	identical protein binding//transferase activity, transferring glycosyl groups//2 iron, 2 sulfur cluster binding//DNA binding//oxidoreductase activity//zinc ion binding//DNA-binding transcription factor activity, RNA polymerase II-specific//7S RNA binding//protein binding	membrane//nucleus//signal recognition particle
Cluster-1223.4040	502	684	837	816	589	824	IQ and HECT domain protein [Aspergillus eucalypticola CBS 122712]	Aspergillus niger contig An01c0080, genomic contig	Probable E3 ubiquitin protein ligase C167.07c OS=Schizosaccharomyces pombe (strain 972 / ATCC 24843) OX=284812 GN=SPAC167.07c PE=2 SV=1	Sulfatase//HECT-domain (ubiquitin-transferase)	protein ubiquitination	sulfuric ester hydrolase activity//ubiquitin-protein transferase activity	--
Cluster-1223.587	5	3	2	3	4	12	MATE efflux family protein subfamily [Aspergillus vadensis CBS 113365]	Aspergillus piperis CBS 112811 MATE efflux family protein subfamily (BO85DRAFT_479160), partial mRNA	Uncharacterized transporter C11D3.06 OS=Schizosaccharomyces pombe (strain 972 / ATCC 24843) OX=284812 GN=SPAC11D3.06 PE=3 SV=1	MatE	transmembrane transport//transport	antiporter activity//xenobiotic transmembrane transporter activity	membrane
Cluster-1223.651	10	15	14	3	1	1	NADH-cytochrome b5 reductase 1 [Aspergillus awamori]	Aspergillus costaricaensis CBS 115574 cytochrome B5 (BO79DRAFT_263807), partial mRNA	NADH-cytochrome b5 reductase 1 OS=Ajellomyces capsulatus (strain NAm1 / WU24) OX=339724 GN=CBR1 PE=3 SV=1	Oxidoreductase NAD-binding domain//Ferric reductase NAD binding domain	oxidation-reduction process	oxidoreductase activity	--
Cluster-1261.0	0	2	0	1	9	8	S-adenosyl-L-methionine-dependent methyltransferase [Aspergillus eucalypticola CBS 122712]	Aspergillus eucalypticola CBS 122712 S-adenosyl-L-methionine-dependent methyltransferase (BO83DRAFT_397928), partial mRNA	O-methyltransferase ATR12 OS=Stachybotrys chlorohalonata (strain IBT 40285) OX=1283841 GN=ATR12 PE=3 SV=1	O-methyltransferase domain	--	O-methyltransferase activity	--
Cluster-763.0	2	0	0	1	5	0	--	--	--	--	--	--	--
Cluster-1223.4330	646.89	689	742	632	859	881	hypothetical protein BO83DRAFT_366123 [Aspergillus eucalypticola CBS 122712]	Aspergillus niger contig An08c0020, genomic contig	Pre-mRNA-splicing factor cwf18 OS=Schizosaccharomyces pombe (strain 972 / ATCC 24843) OX=284812 GN=cwf18 PE=1 SV=1	--	--	--	--
Cluster-1326.0	9	5	4	7	20	19	--	Aspergillus niger contig An12c0020, genomic contig	--	--	--	--	--
Cluster-2227.0	7	3	2	4	4	3	hypothetical protein ASPTUDRAFT_112413 [Aspergillus tubingensis CBS 134.48]	Aspergillus piperis CBS 112811 tat pathway signal sequence (BO85DRAFT_451021), mRNA	--	--	--	--	--
Cluster-519.0	0	1	0	0	6	0	related to mouse T10 protein [Fusarium fujikuroi]	Fusarium fujikuroi IMI 58289 T10-like protein (FFUJ_06347), partial mRNA	--	--	--	--	--
Cluster-1223.3503	259	310	363	280	151	351	hypothetical protein BO97DRAFT_391579 [Aspergillus homomorphus CBS 101889]	Aspergillus costaricaensis CBS 115574 DNA polymerase alpha, catalytic subunit (BO79DRAFT_234878), mRNA	DNA polymerase alpha catalytic subunit OS=Schizosaccharomyces pombe (strain 972 / ATCC 24843) OX=284812 GN=pol1 PE=1 SV=1	DNA Polymerase alpha zinc finger//DNA polymerase type B, organellar and viral//DNA polymerase family B	DNA replication	DNA-directed DNA polymerase activity//nucleotide binding//DNA binding	DNA polymerase complex
Cluster-1223.4391	2603.57	2129.91	2289.38	1970.54	1946.01	1897	malate dehydrogenase [Aspergillus niger]	Aspergillus niger contig An12c0010, genomic contig	NAD-dependent malic enzyme, mitochondrial OS=Saccharomyces cerevisiae (strain ATCC 204508 / S288c) OX=559292 GN=MAE1 PE=1 SV=1	HMG14 and HMG17//Malic enzyme, N-terminal domain//Malic enzyme, NAD binding domain	tricarboxylic acid cycle//malate metabolic process//carbon utilization//pyruvate metabolic process//oxidation-reduction process	malate dehydrogenase (decarboxylating) (NAD+) activity//NAD binding//nucleosomal DNA binding	chromatin//nucleus
Cluster-1876.0	12	16	6	43	43	47	carboxylesterase [Aspergillus niger]	Aspergillus piperis CBS 112811 carboxylesterase (BO85DRAFT_307846), mRNA	Lipase 1 OS=Geotrichum candidum OX=1173061 GN=LIP1 PE=1 SV=2	Prolyl oligopeptidase family//alpha/beta hydrolase fold	proteolysis	hydrolase activity//serine-type peptidase activity	--
Cluster-1223.6036	1229	1114	1245	1373	2233	1910	hypothetical protein ASPTUDRAFT_190474 [Aspergillus tubingensis CBS 134.48]	Aspergillus niger contig An16c0210, genomic contig	Receptor expression-enhancing protein 4 OS=Bos taurus OX=9913 GN=REEP4 PE=2 SV=1	--	--	--	--
Cluster-1223.6210	3816.98	3082.72	3250.5	2164.48	3032.97	3393.18	histone H2A [Verticillium nonalfalfae]	Aspergillus niger contig An11c0400, genomic contig	Histone H2A OS=Magnaporthe oryzae (strain Y34) OX=1143189 GN=HTA1 PE=2 SV=1	Core histone H2A/H2B/H3/H4	--	DNA binding	nucleosome
Cluster-1223.4532	1007	1050	1489	752	655	886	ribonucleoside-diphosphate reductase small chain [Aspergillus vadensis CBS 113365]	Aspergillus vadensis CBS 113365 ribonucleoside-diphosphate reductase small chain (BO88DRAFT_382332), mRNA	Ribonucleoside-diphosphate reductase small chain OS=Neurospora crassa (strain ATCC 24698 / 74-OR23-1A / CBS 708.71 / DSM 1257 / FGSC 987) OX=367110 GN=rnr-2 PE=3 SV=2	Ribonucleotide reductase, small chain//XcyI restriction endonuclease	DNA restriction-modification system//deoxyribonucleotide biosynthetic process//DNA catabolic process	magnesium ion binding//DNA binding//type II site-specific deoxyribonuclease activity	type II site-specific deoxyribonuclease complex
Cluster-1223.8693	164	209	300	185	189	119	hypothetical protein ASPTUDRAFT_119672 [Aspergillus tubingensis CBS 134.48]	Aspergillus vadensis CBS 113365 lipase/esterase (BO88DRAFT_355783), mRNA	Acetyl-hydrolase OS=Streptomyces hygroscopicus OX=1912 GN=bah PE=3 SV=3	alpha/beta hydrolase fold	--	hydrolase activity	--
Cluster-1530.0	9	2	8	11	6	7	hypothetical protein RIB2604_01711680 [Aspergillus luchuensis]	Aspergillus vadensis CBS 113365 hypothetical protein (BO88DRAFT_415428), partial mRNA	--	--	--	--	--
Cluster-337.0	0	0	3	0	4	1	--	Aspergillus niger contig An04c0320, genomic contig	--	--	--	--	--
Cluster-1223.8437	35	65.54	24	48	112	61	benzoate 4-monooxygenase [Aspergillus eucalypticola CBS 122712]	Aspergillus eucalypticola CBS 122712 benzoate 4-monooxygenase (BO83DRAFT_317588), partial mRNA	Benzoate 4-monooxygenase OS=Aspergillus niger OX=5061 GN=bphA PE=1 SV=1	Cytochrome P450	oxidation-reduction process	heme binding//oxidoreductase activity, acting on paired donors, with incorporation or reduction of molecular oxygen//iron ion binding	--
Cluster-1345.0	1	7	0	6	7	2	D-isomer specific 2-hydroxyacid dehydrogenase [Aspergillus piperis CBS 112811]	Aspergillus vadensis CBS 113365 D-isomer specific 2-hydroxyacid dehydrogenase (BO88DRAFT_467532), mRNA	D-2-hydroxyacid dehydrogenase OS=Haloferax mediterranei (strain ATCC 33500 / DSM 1411 / JCM 8866 / NBRC 14739 / NCIMB 2177 / R-4) OX=523841 GN=ddh PE=1 SV=1	D-isomer specific 2-hydroxyacid dehydrogenase, NAD binding domain	oxidation-reduction process	NAD binding	--
Cluster-1223.5324	1131	875	1109	1168.74	1514	1426	6-hydroxy-D-nicotine oxidase [Aspergillus niger]	Aspergillus niger contig An08c0130, genomic contig	Bifunctional solanapyrone synthase OS=Alternaria solani OX=48100 GN=sol5 PE=1 SV=1	Sister chromatid cohesion protein Dcc1//Berberine and berberine like//Avian adenovirus fibre, N-terminal//Outer mitochondrial membrane transport complex protein	oxidation-reduction process//virion attachment to host cell//mitotic sister chromatid cohesion	oxidoreductase activity//flavin adenine dinucleotide binding	SAM complex//Ctf18 RFC-like complex
Cluster-1223.6634	8304	8811	10906	6595	5016	5673	eukaryotic translation initiation factor 3 subunit EifCc [Aspergillus heteromorphus CBS 117.55]	Aspergillus neoniger CBS 115656 eukaryotic translation initiation factor 3 subunit EifCc (BO87DRAFT_358049), mRNA	Eukaryotic translation initiation factor 3 subunit C OS=Aspergillus terreus (strain NIH 2624 / FGSC A1156) OX=341663 GN=nip1 PE=3 SV=1	MarR family//Eukaryotic translation initiation factor 3 subunit 8 N-terminus//CDC45-like protein//Methyl-CpG binding domain	DNA replication initiation//regulation of translational initiation//regulation of transcription, DNA-templated//translational initiation	translation initiation factor binding//DNA-binding transcription factor activity//translation initiation factor activity//DNA binding	ribosome//host cell nucleus//transcription regulator complex//eukaryotic translation initiation factor 3 complex
Cluster-1223.8297	697	925	1408	592	554	666	dihydrouridine synthase family protein [Aspergillus costaricaensis CBS 115574]	Aspergillus costaricaensis CBS 115574 dihydrouridine synthase family protein (BO79DRAFT_199226), mRNA	tRNA-dihydrouridine(16/17) synthase [NAD(P)(+)] OS=Saccharomyces cerevisiae (strain ATCC 204508 / S288c) OX=559292 GN=DUS1 PE=1 SV=1	Bacillus/Clostridium GerA spore germination protein//Dihydrouridine synthase (Dus)//Dihydroorotate dehydrogenase	tRNA processing//spore germination//oxidation-reduction process	tRNA dihydrouridine synthase activity//flavin adenine dinucleotide binding//oxidoreductase activity, acting on the CH-CH group of donors	cytoplasm//integral component of membrane
Cluster-1223.7068	2976.26	2619.52	3300	3294.2	3202	3448	amine oxidase [Aspergillus ibericus CBS 121593]	Aspergillus neoniger CBS 115656 integral peroxisomal membrane protein (BO87DRAFT_344845), mRNA	Copper amine oxidase 1 OS=Aspergillus niger OX=5061 GN=AO-I PE=1 SV=2	Copper amine oxidase, enzyme domain//Copper amine oxidase, N3 domain//CCT motif//Copper amine oxidase, N2 domain//Fungal Zn(2)-Cys(6) binuclear cluster domain	amine metabolic process//oxidation-reduction process//regulation of transcription, DNA-templated	DNA-binding transcription factor activity, RNA polymerase II-specific//quinone binding//zinc ion binding//primary amine oxidase activity//protein binding//copper ion binding	nucleus
Cluster-1223.8138	1582	1878.99	2005	2062	1351.71	2044.02	hypothetical protein ASPTUDRAFT_45037 [Aspergillus tubingensis CBS 134.48]	Aspergillus niger clone AXAS17-I19, complete sequence	ATPase family AAA domain-containing protein 3B OS=Homo sapiens OX=9606 GN=ATAD3B PE=1 SV=1	ATPase family associated with various cellular activities (AAA)//Holliday junction DNA helicase RuvB P-loop domain//AAA domain (dynein-related subfamily)//Torsin//AAA domain (Cdc48 subfamily)//CST, telomere maintenance, complex subunit CTC1	telomere maintenance//DNA recombination//DNA repair	four-way junction helicase activity//ATP binding//ATPase activity	Holliday junction helicase complex//replication fork
Cluster-1223.892	15	35	31	40	22	14	hypothetical protein BO87DRAFT_380972 [Aspergillus neoniger CBS 115656]	Aspergillus neoniger CBS 115656 hypothetical protein (BO87DRAFT_380972), mRNA	--	--	--	--	--
Cluster-1223.2972	71	96	117	141	117	148	hypothetical protein ASPTUDRAFT_134235 [Aspergillus tubingensis CBS 134.48]	Aspergillus eucalypticola CBS 122712 phenylalanine ammonia-lyase (BO83DRAFT_440333), mRNA	Phenylalanine ammonia-lyase OS=Phoma sp. (strain ATCC 20986 / MF5453) OX=1828523 GN=M7 PE=2 SV=1	Amino-transferase class IV//TATA-binding related factor (TRF) of subunit 20 of Mediator complex	regulation of transcription by RNA polymerase II	transcription coregulator activity//catalytic activity	mediator complex//transcription regulator complex
Cluster-1223.8052	1029	1230	1675	890	826	882	hypothetical protein ASPFODRAFT_177661 [Aspergillus luchuensis CBS 106.47]	Aspergillus niger contig An01c0150, genomic contig	Transcription factor IIIA OS=Schizosaccharomyces pombe (strain 972 / ATCC 24843) OX=284812 GN=sfc2 PE=2 SV=1	Zinc finger, C2H2 type	--	nucleic acid binding	--
Cluster-1223.1450	23	30	29	61	211	130	DNA photolyase [Aspergillus niger]	Aspergillus neoniger CBS 115656 DNA photolyase (BO87DRAFT_113775), mRNA	Cryptochrome-2 OS=Gallus gallus OX=9031 GN=CRY2 PE=2 SV=2	Glycine cleavage system P-protein//Phosphorylase superfamily	glycine catabolic process//threonine metabolic process//oxidation-reduction process//nucleoside metabolic process//L-serine metabolic process//glycine metabolic process	catalytic activity//glycine dehydrogenase (decarboxylating) activity	--
Cluster-1223.3494	39	32	51	91	106	123	male sterility domain-containing protein [Aspergillus neoniger CBS 115656]	Aspergillus neoniger CBS 115656 male sterility domain-containing protein (BO87DRAFT_323510), mRNA	Fatty acyl-CoA reductase 1 OS=Xenopus laevis OX=8355 GN=far1 PE=2 SV=1	NAD dependent epimerase/dehydratase family//3-beta hydroxysteroid dehydrogenase/isomerase family	estrogen metabolic process//oxidation-reduction process//steroid biosynthetic process//C21-steroid hormone metabolic process//androgen metabolic process	obsolete coenzyme binding//oxidoreductase activity, acting on the CH-OH group of donors, NAD or NADP as acceptor//3-beta-hydroxy-delta5-steroid dehydrogenase activity//catalytic activity	--
Cluster-1223.4631	754	735	762.02	794	1494	1257.15	GPI ethanolamine phosphate transferase 2 [Aspergillus neoniger CBS 115656]	Aspergillus neoniger CBS 115656 GPI ethanolamine phosphate transferase 2 (BO87DRAFT_381158), mRNA	GPI ethanolamine phosphate transferase 2 OS=Aspergillus oryzae (strain ATCC 42149 / RIB 40) OX=510516 GN=las21 PE=3 SV=2	NADH dehydrogenase 1 beta subcomplex subunit 2//Sulfatase	--	sulfuric ester hydrolase activity	mitochondrial respiratory chain complex I//mitochondrial inner membrane
Cluster-1223.5616	2874	2606	3435.97	1545	1579	1629	hypothetical protein ASPNIDRAFT_45871 [Aspergillus niger ATCC 1015]	Aspergillus vadensis CBS 113365 CAF1 family ribonuclease (BO88DRAFT_440578), mRNA	54S ribosomal protein L17, mitochondrial OS=Saccharomyces cerevisiae (strain ATCC 204508 / S288c) OX=559292 GN=MRPL17 PE=1 SV=2	NUDIX domain//HypF finger//Ubiquitin-binding zinc-finger	--	zinc ion binding//hydrolase activity//ubiquitin binding	--
Cluster-1223.8113	1506	2175	3029	1650.1	1060	1592	hypothetical protein ASPTUDRAFT_206542 [Aspergillus tubingensis CBS 134.48]	Aspergillus costaricaensis CBS 115574 hypothetical protein (BO79DRAFT_208297), mRNA	Helicase swr1 OS=Neosartorya fumigata (strain ATCC MYA-4609 / Af293 / CBS 101355 / FGSC A1100) OX=330879 GN=swr1 PE=3 SV=1	SNF2 family N-terminal domain//DEAD_2//Type III restriction enzyme, res subunit//Ribosomal protein S9/S16//DEAD/DEAH box helicase	ribosome biogenesis//translation	hydrolase activity//nucleic acid binding//structural constituent of ribosome//DNA binding//ATP binding//DNA helicase activity	ribosome//replication fork
Cluster-1223.8382	353	307	301	489	7	10	hypothetical protein ASPTUDRAFT_122909 [Aspergillus tubingensis CBS 134.48]	Aspergillus piperis CBS 112811 o-methyltransferase (BO85DRAFT_399591), mRNA	O-methyltransferase mpaG OS=Penicillium brevicompactum OX=5074 GN=mpaG PE=1 SV=1	Dimerisation domain//O-methyltransferase domain	--	O-methyltransferase activity//protein dimerization activity	--
Cluster-1223.880	2	0	2	5	0	2	--	--	--	--	--	--	--
Cluster-1223.1117	85	116	80	338	736	424	branched-chain amino acid aminotransferase [Aspergillus neoniger CBS 115656]	Aspergillus neoniger CBS 115656 branched-chain amino acid aminotransferase (BO87DRAFT_452933), partial mRNA	Aminotransferase lcsP OS=Purpureocillium lilacinum OX=33203 GN=lcsP PE=2 SV=1	Amino-transferase class IV//RNA polymerase Rpb2, domain 4	transcription, DNA-templated//pyrimidine nucleobase metabolic process//purine nucleobase metabolic process	DNA binding//DNA-directed 5'-3' RNA polymerase activity//catalytic activity	nucleolus
Cluster-952.0	2	5	3	8	12	8	--	Aspergillus niger contig An08c0190, genomic contig	--	--	--	--	--
Cluster-1223.5710	2753	2171	2781	1713	1846	1486	hypothetical protein ASPFODRAFT_136590 [Aspergillus luchuensis CBS 106.47]	Aspergillus piperis CBS 112811 acetylornithine and succinylornithine aminotransferase (BO85DRAFT_444583), mRNA	Acetylornithine aminotransferase, mitochondrial OS=Neurospora crassa (strain ATCC 24698 / 74-OR23-1A / CBS 708.71 / DSM 1257 / FGSC 987) OX=367110 GN=arg-8 PE=3 SV=1	NAD(P)H binding domain of trans-2-enoyl-CoA reductase//Formyl transferase//Aminotransferase class-III//Aminotransferase class I and II	biosynthetic process//oxidation-reduction process	hydroxymethyl-, formyl- and related transferase activity//transaminase activity//oxidoreductase activity//pyridoxal phosphate binding	--
Cluster-1223.1212	54	79	78	101	151	123	hypothetical protein RIB2604_00604930 [Aspergillus luchuensis]	Aspergillus costaricaensis CBS 115574 hypothetical protein (BO79DRAFT_277284), partial mRNA	--	Zinc knuckle	--	zinc ion binding//nucleic acid binding	--
Cluster-671.0	0	4	2	0	2	2	cytochrome P450 monooxygenase [Aspergillus niger]	Aspergillus candidus putative leucoanthocyanidin dioxygenase (BDW47DRAFT_120202), partial mRNA	--	2OG-Fe(II) oxygenase superfamily	oxidation-reduction process	oxidoreductase activity	--
Cluster-1223.1568	81	75	62	210	173	99	hypothetical protein AKAW_00946 [Aspergillus niger]	Aspergillus neoniger CBS 115656 MFS general substrate transporter (BO87DRAFT_405151), partial mRNA	MFS-type efflux pump MFS1 OS=Trichophyton rubrum (strain ATCC MYA-4607 / CBS 118892) OX=559305 GN=MFS1 PE=2 SV=1	Major Facilitator Superfamily	transmembrane transport	transmembrane transporter activity	--
Cluster-1223.1884	44	62	41	48	188	107	similar to An07g02070 [Aspergillus luchuensis]	Aspergillus eucalypticola CBS 122712 hypothetical protein (BO83DRAFT_349299), mRNA	--	--	--	--	--
Cluster-1223.3364	1075.97	1219	1522	1208	1179	1304	transmembrane protein UsgS [Aspergillus neoniger CBS 115656]	Aspergillus vadensis CBS 113365 transmembrane protein UsgS (BO88DRAFT_269820), mRNA	--	--	--	--	--
Cluster-1223.6482	108955	87346.5	94043.1	51183.7	18752.5	41350.1	alcohol-dehydrogenase adhA [Aspergillus niger]	Aspergillus niger clone AXAS185-F19, complete sequence	Alcohol dehydrogenase 1 OS=Aspergillus flavus (strain ATCC 200026 / FGSC A1120 / NRRL 3357 / JCM 12722 / SRRC 167) OX=332952 GN=adh1 PE=2 SV=2	Zinc-binding dehydrogenase//Alcohol dehydrogenase GroES-like domain//ThiF family	oxidation-reduction process	ubiquitin-like modifier activating enzyme activity	--
Cluster-1223.7546	1264	2207	3024	839	586	806	ribosome biogenesis protein Kri1 [Aspergillus neoniger CBS 115656]	Aspergillus neoniger CBS 115656 ribosome biogenesis protein Kri1 (BO87DRAFT_352173), mRNA	Protein KRI1 OS=Saccharomyces cerevisiae (strain ATCC 204508 / S288c) OX=559292 GN=KRI1 PE=1 SV=1	Ubiquinol-cytochrome-c reductase complex assembly factor 3	mitochondrial respiratory chain complex III assembly	--	--
Cluster-1114.0	1	2	3	2	3	7	--	--	--	--	--	--	--
Cluster-1223.41	10	6	15	4	14	13	hypothetical protein BO79DRAFT_232994 [Aspergillus costaricaensis CBS 115574]	Aspergillus niger contig An05c0010, genomic contig	--	--	--	--	--
Cluster-1223.2324	12	12	6	5	4	14	hypothetical protein ASPTUDRAFT_65908 [Aspergillus tubingensis CBS 134.48]	Aspergillus vadensis CBS 113365 hypothetical protein (BO88DRAFT_408038), mRNA	Uncharacterized FAD-linked oxidoreductase ARB_02372 OS=Arthroderma benhamiae (strain ATCC MYA-4681 / CBS 112371) OX=663331 GN=ARB_02372 PE=1 SV=1	--	--	--	--
Cluster-1223.1873	41	54	34	56	80	80	hypothetical protein ASPFODRAFT_209003 [Aspergillus luchuensis CBS 106.47]	Aspergillus neoniger CBS 115656 integral membrane PTH11-like protein (BO87DRAFT_458529), mRNA	--	Nematode antimicrobial peptide//Rhabdovirus spike glycoprotein//MerC mercury resistance protein	defense response to other organism//mercury ion transport	mercury ion transmembrane transporter activity	membrane//viral envelope
Cluster-1223.5806	194	208	185	155.71	235	187	hypothetical protein ASPFODRAFT_42516 [Aspergillus luchuensis CBS 106.47]	Aspergillus niger contig An02c0300, genomic contig	--	--	--	--	--
Cluster-1223.4584	1283	1214	1485.99	2264	1630	2071	hypothetical protein BO83DRAFT_248212 [Aspergillus eucalypticola CBS 122712]	Aspergillus piperis CBS 112811 COG1590 domain protein (BO85DRAFT_448157), mRNA	tRNA wybutosine-synthesizing protein 3 OS=Saccharomyces cerevisiae (strain ATCC 204508 / S288c) OX=559292 GN=TYW3 PE=1 SV=1	Zeta toxin//Streptomyces extracellular neutral proteinase (M7) family//Protein prenyltransferase alpha subunit repeat	proteolysis//protein prenylation	kinase activity//zinc ion binding//protein prenyltransferase activity//metalloendopeptidase activity//ATP binding	extracellular region
Cluster-1223.9133	15	23	17	20	52	37	hypothetical protein BO79DRAFT_14418 [Aspergillus costaricaensis CBS 115574]	Aspergillus niger contig An14c0180, genomic contig	--	--	--	--	--
Cluster-1513.0	3	13	0	0	77	0	hypothetical protein BFJ72_g7368 [Fusarium proliferatum]	Fusarium fujikuroi IMI 58289 draft genome, chromosome FFUJ_chr10	Peroxiredoxin-1 OS=Gallus gallus OX=9031 GN=PRDX1 PE=1 SV=1	C-terminal domain of 1-Cys peroxiredoxin//Proteasome complex subunit Rpn13 ubiquitin receptor//Redoxin//AhpC/TSA family	oxidation-reduction process	oxidoreductase activity//peroxiredoxin activity//antioxidant activity	nucleus//cytoplasm
Cluster-1223.6597	2150	2142.89	2639	1175	1353	1392	hypothetical protein BO79DRAFT_285355 [Aspergillus costaricaensis CBS 115574]	Aspergillus niger contig An07c0180, genomic contig	Probable S-adenosyl-L-methionine-dependent RNA methyltransferase RSM22, mitochondrial OS=Saccharomyces cerevisiae (strain ATCC 204508 / S288c) OX=559292 GN=RSM22 PE=1 SV=1	Mitochondrial small ribosomal subunit Rsm22//Ribosomal L28 family//Bromovirus movement protein//Spc19//Mur ligase middle domain//Golgi transport complex subunit 5	translation//transport of virus in host, cell to cell//ribosome biogenesis//attachment of spindle microtubules to kinetochore//intra-Golgi vesicle-mediated transport//biosynthetic process	methyltransferase activity//ATP binding//structural constituent of ribosome	ribosome//spindle microtubule//Golgi transport complex//host cell junction//DASH complex
Cluster-1223.5982	5240.2	4489.44	5571.99	6408.54	6890.84	6061.03	spermidine synthase [Aspergillus niger]	Aspergillus niger contig An08c0140, genomic contig	Spermidine synthase OS=Neurospora crassa (strain ATCC 24698 / 74-OR23-1A / CBS 708.71 / DSM 1257 / FGSC 987) OX=367110 GN=spe-3 PE=3 SV=1	NAD(P)H binding domain of trans-2-enoyl-CoA reductase//S-adenosyl-L-methionine-dependent methyltransferase	oxidation-reduction process	oxidoreductase activity, acting on the CH-NH group of donors//oxidoreductase activity	--
Cluster-1845.0	10	8	6	17	38	20	hypothetical protein BO83DRAFT_172135 [Aspergillus eucalypticola CBS 122712]	Aspergillus eucalypticola CBS 122712 hypothetical protein (BO83DRAFT_172135), mRNA	--	--	--	--	--
Cluster-1223.8570	134	102	165	305	402	465	hypothetical protein ASPTUDRAFT_124772 [Aspergillus tubingensis CBS 134.48]	Aspergillus neoniger CBS 115656 MFS transporter (BO87DRAFT_334559), mRNA	Lipase 3 OS=Yarrowia lipolytica (strain CLIB 122 / E 150) OX=284591 GN=LIP3 PE=3 SV=1	Organic Anion Transporter Polypeptide (OATP) family//Major Facilitator Superfamily	transmembrane transport	transmembrane transporter activity	membrane
Cluster-1223.8208	363	369	474	407	505	474	histone-fold-containing protein [Aspergillus costaricaensis CBS 115574]	Aspergillus costaricaensis CBS 115574 histone-fold-containing protein (BO79DRAFT_162932), mRNA	Transcription initiation factor TFIID subunit 11 OS=Schizosaccharomyces pombe (strain 972 / ATCC 24843) OX=284812 GN=taf11 PE=3 SV=1	Adenylate cyclase associated (CAP) N terminal//hTAFII28-like protein conserved region	cytoskeleton organization//transcription initiation from RNA polymerase II promoter	actin binding	nucleus
Cluster-1223.8517	60	31	41	39	15	42	beta-D-arabinoxylan arabinofuranohydrolase [Aspergillus costaricaensis CBS 115574]	Aspergillus neoniger CBS 115656 beta-D-arabinoxylan arabinofuranohydrolase (BO87DRAFT_378655), mRNA	Probable alpha-L-arabinofuranosidase axhA OS=Aspergillus tubingensis OX=5068 GN=axhA PE=1 SV=1	Glycosyl hydrolase family 62	nucleotide metabolic process//L-arabinose metabolic process//carbohydrate metabolic process	alpha-L-arabinofuranosidase activity	--
Cluster-1223.6556	2228	2489	3457	1198	1205	1311	U3 small nucleolar ribonucleoprotein LCP5 [Aspergillus neoniger CBS 115656]	Aspergillus vadensis CBS 113365 U3 small nucleolar ribonucleo protein LCP5 (BO88DRAFT_403724), mRNA	Uncharacterized protein C18B11.06 OS=Schizosaccharomyces pombe (strain 972 / ATCC 24843) OX=284812 GN=SPAC18B11.06 PE=1 SV=1	DNA polymerase phi	regulation of transcription, DNA-templated	DNA binding//transcription factor binding	transcription regulator complex//nucleolus
Cluster-1223.5067	4596	4698	6223	4263	4197	3885	exonuclease [Aspergillus eucalypticola CBS 122712]	Aspergillus niger contig An15c0120, genomic contig	Uncharacterized exonuclease C637.09 OS=Schizosaccharomyces pombe (strain 972 / ATCC 24843) OX=284812 GN=SPAC637.09 PE=3 SV=2	Protein SCAI//Glutaredoxin//Translocation protein Sec62//Taurine catabolism dioxygenase TauD, TfdA family//CsiD//Thioredoxin	transcription, DNA-templated//protein transport//obsolete electron transport//oxidation-reduction process//cell redox homeostasis	protein disulfide oxidoreductase activity//oxidoreductase activity//iron ion binding//electron transfer activity//transcription corepressor activity//oxidoreductase activity, acting on paired donors, with incorporation or reduction of molecular oxygen, with 2-oxoglutarate as one donor, and the other dehydrogenated	transcription regulator complex//integral component of endoplasmic reticulum membrane
Cluster-1223.2285	20	12	14	15	43	29	--	Aspergillus niger contig An15c0040, genomic contig	--	--	--	--	--
Cluster-1223.4748	1566	1351	1925.97	1725	1460	1657	hypothetical protein ASPTUDRAFT_58032 [Aspergillus tubingensis CBS 134.48]	Aspergillus niger clone AXAS33-G07, complete sequence	Pre-mRNA-processing factor 17 OS=Homo sapiens OX=9606 GN=CDC40 PE=1 SV=1	EF-hand domain pair//EF-hand domain//EF hand//Zinc finger, ZZ type//EF hand//WD domain, G-beta repeat	--	protein binding//calcium ion binding//zinc ion binding	--
Cluster-1223.7404	261	230	234	362	478	416	hypothetical protein ASPTUDRAFT_46884 [Aspergillus tubingensis CBS 134.48]	Aspergillus costaricaensis CBS 115574 amino acid transporter (BO79DRAFT_246665), partial mRNA	Vacuolar amino acid transporter 2 OS=Saccharomyces cerevisiae (strain ATCC 204508 / S288c) OX=559292 GN=AVT2 PE=2 SV=1	Tryptophan/tyrosine permease family	amino acid transmembrane transport	--	--
Cluster-1223.7629	220	203	198	565	461	360	hypothetical protein ASPFODRAFT_44136 [Aspergillus luchuensis CBS 106.47]	Aspergillus neoniger CBS 115656 uridine permease Fui1 (BO87DRAFT_342984), partial mRNA	Uracil permease OS=Schizosaccharomyces pombe (strain 972 / ATCC 24843) OX=284812 GN=fur4 PE=1 SV=2	Permease for cytosine/purines, uracil, thiamine, allantoin	transmembrane transport	transmembrane transporter activity	membrane
Cluster-1223.4451	1257.22	597.89	552.42	323	603	420.39	hypothetical protein ASPFODRAFT_47671 [Aspergillus luchuensis CBS 106.47]	Aspergillus neoniger CBS 115656 hypothetical protein (BO87DRAFT_367785), mRNA	--	RNA polymerases M/15 Kd subunit	transcription, DNA-templated	--	--
Cluster-1223.6159	9189.46	9153.99	10058.3	9629.91	14132.5	13703.6	Yip1-domain-containing protein [Aspergillus niger ATCC 13496]	Aspergillus welwitschiae hypothetical protein (BDQ94DRAFT_144476), mRNA	Polyubiquitin OS=Euplotes eurystomus OX=5941 PE=3 SV=2	Pneumovirus attachment glycoprotein G//YIF1//Yip1 domain//Flagellar biosynthesis protein, FliO//Sarcolipin	endoplasmic reticulum to Golgi vesicle-mediated transport//bacterial-type flagellum organization	enzyme regulator activity	membrane//virion membrane//endoplasmic reticulum membrane//integral component of membrane
Cluster-1223.3649	1991	1972	2214	1841.47	1366	1788	long chain fatty alcohol oxidase [Aspergillus luchuensis]	Aspergillus neoniger CBS 115656 long chain fatty alcohol oxidase (BO87DRAFT_379463), mRNA	Long-chain-alcohol oxidase FAO2 OS=Lotus japonicus OX=34305 GN=FAO2 PE=2 SV=1	Glutathione S-transferase, N-terminal domain//ThiF family//Glutathione S-transferase, N-terminal domain//GMC oxidoreductase//FAD binding domain//Glutathione S-transferase, N-terminal domain//GMC oxidoreductase//Kinetochore protein Mis14 like//Pyridine nucleotide-disulphide oxidoreductase//FAD dependent oxidoreductase//GDP dissociation inhibitor	mitotic sister chromatid segregation//oxidation-reduction process//small GTPase mediated signal transduction	GDP-dissociation inhibitor activity//flavin adenine dinucleotide binding//oxidoreductase activity//protein binding//oxidoreductase activity, acting on CH-OH group of donors//ubiquitin-like modifier activating enzyme activity//FAD binding	kinetochore
Cluster-1223.6022	2208	2370	3147	3175	3384	3102	lysine--tRNA ligase KRS1 [Aspergillus sclerotioniger CBS 115572]	Aspergillus piperis CBS 112811 lysyl-tRNA synthetase (BO85DRAFT_520246), mRNA	Lysine--tRNA ligase cla4 OS=Cladosporium cladosporioides OX=29917 GN=cla4 PE=2 SV=1	SWIRM domain//OB-fold nucleic acid binding domain//tRNA synthetases class II core domain (F)//tRNA synthetases class II (D, K and N)	tRNA aminoacylation//tRNA aminoacylation for protein translation	aminoacyl-tRNA ligase activity//nucleotide binding//nucleic acid binding//tRNA binding//protein binding//ATP binding	--
Cluster-1223.9364	0	0	1	0	5	8	hypothetical protein ASPTUDRAFT_60479 [Aspergillus tubingensis CBS 134.48]	Aspergillus niger contig An14c0040, genomic contig	--	--	--	--	--
Cluster-1223.5020	4203	4547	6160	2153	1926	2103	GTP-binding protein [Aspergillus niger]	Aspergillus vadensis CBS 113365 GTP-binding protein (BO88DRAFT_376342), mRNA	Nuclear GTP-binding protein NUG1 OS=Saccharomyces cerevisiae (strain ATCC 204508 / S288c) OX=559292 GN=NUG1 PE=1 SV=1	Elongation factor Tu GTP binding domain//Ferrous iron transport protein B//Nop14-like family//RsgA GTPase//ADP-ribosylation factor family//50S ribosome-binding GTPase	--	GTP binding//GTPase activity	small-subunit processome
Cluster-1223.8465	372	332	538	490	635	546	nuclease domain protein [Aspergillus costaricaensis CBS 115574]	Aspergillus niger contig An01c0160, genomic contig	Probable endonuclease lcl3 OS=Aspergillus niger (strain CBS 513.88 / FGSC A1513) OX=425011 GN=lcl3 PE=3 SV=1	AAA domain (dynein-related subfamily)//Adenylate kinase, active site lid	ATP metabolic process//purine nucleobase metabolic process	ATP binding//adenylate kinase activity//ATPase activity	--
Cluster-1223.7796	1237	1217	1215	1843	1938	2125.99	MFS transporter [Aspergillus niger]	Aspergillus niger CBS 513.88 serine/threonine protein kinase, mRNA	Uncharacterized MFS-type transporter C1271.10c OS=Schizosaccharomyces pombe (strain 972 / ATCC 24843) OX=284812 GN=SPBC1271.10c PE=1 SV=1	Protein kinase domain//Sugar (and other) transporter//Protein tyrosine and serine/threonine kinase//Major Facilitator Superfamily	protein phosphorylation//transmembrane transport	protein kinase activity//ATP binding//transmembrane transporter activity	integral component of membrane
Cluster-1223.4480	799	653	533	232	221	248	hypothetical protein ASPFODRAFT_142588 [Aspergillus luchuensis CBS 106.47]	Aspergillus niger clone AXAS189-A03, complete sequence	--	--	--	--	--
Cluster-727.0	0	0	0	0	16	0	--	--	--	--	--	--	--
Cluster-1907.0	1	0	0	0	9	0	--	Aspergillus niger contig An15c0020, genomic contig	--	--	--	--	--
Cluster-1223.1195	34	48	25	71	190	124	benzoate 4-monooxygenase cytochrome P450 [Aspergillus luchuensis]	Aspergillus eucalypticola CBS 122712 benzoate 4-monooxygenase cytochrome P450 (BO83DRAFT_418327), mRNA	Cytochrome P450 monooxygenase OS=Aspergillus carbonarius (strain ITEM 5010) OX=602072 GN=ASPCADRAFT_517149 PE=3 SV=1	Cytochrome P450	oxidation-reduction process	oxidoreductase activity, acting on paired donors, with incorporation or reduction of molecular oxygen//heme binding//iron ion binding	--
Cluster-1223.2781	136	123	175	153	299	255	TIM barrel metal-dependent hydrolase [Aspergillus niger]	Aspergillus niger contig An01c0330, genomic contig	4-sulfomuconolactone hydrolase OS=Hydrogenophaga intermedia OX=65786 PE=1 SV=1	DNA polymerase (viral) N-terminal domain//Amidohydrolase	DNA replication	hydrolase activity//DNA binding//DNA-directed DNA polymerase activity	DNA polymerase complex
Cluster-1373.0	3	5	7	0	1	4	ketoacyl-synt-domain-containing protein [Aspergillus costaricaensis CBS 115574]	--	Fusarielin synthase FSL1 OS=Gibberella zeae (strain PH-1 / ATCC MYA-4620 / FGSC 9075 / NRRL 31084) OX=229533 GN=FSL1 PE=2 SV=1	--	--	--	--
Cluster-1223.1889	2	8	2	15	2	0	NAD(P)-binding protein [Aspergillus vadensis CBS 113365]	Aspergillus vadensis CBS 113365 NAD(P)-binding protein (BO88DRAFT_337702), partial mRNA	Tetraketide alpha-pyrone reductase 2 OS=Arabidopsis thaliana OX=3702 GN=TKPR2 PE=1 SV=1	Rho termination factor, RNA-binding domain//Type I GTP cyclohydrolase folE2//3-beta hydroxysteroid dehydrogenase/isomerase family//NAD dependent epimerase/dehydratase family	oxidation-reduction process//steroid biosynthetic process//estrogen metabolic process//C21-steroid hormone metabolic process//nitrogen compound metabolic process//DNA-templated transcription, termination//androgen metabolic process	oxidoreductase activity, acting on the CH-OH group of donors, NAD or NADP as acceptor//obsolete coenzyme binding//RNA binding//3-beta-hydroxy-delta5-steroid dehydrogenase activity//GTP cyclohydrolase activity//catalytic activity	--
Cluster-1609.0	1	3	0	0	2	0	--	Aspergillus niger contig An02c0300, genomic contig	--	--	--	--	--
Cluster-1223.6596	40935.9	33712.3	70177.7	43751.1	106206	101621	unnamed protein product [Aspergillus niger]	Aspergillus eucalypticola CBS 122712 pyruvate decarboxylase (BO83DRAFT_328810), partial mRNA	Pyruvate decarboxylase OS=Zymomonas mobilis subsp. mobilis (strain ATCC 31821 / ZM4 / CP4) OX=264203 GN=pdc PE=1 SV=1	Acetyltransferase (GNAT) domain//Alcohol dehydrogenase GroES-like domain//Acetyltransferase (GNAT) domain//Thiamine pyrophosphate enzyme, N-terminal TPP binding domain//Thiamine pyrophosphate enzyme, C-terminal TPP binding domain//Zinc-binding dehydrogenase//Thiamine pyrophosphate enzyme, central domain//Peptidase family M1 domain//FAM101 family//Major Facilitator Superfamily//Prokaryotic Cytochr…	actin filament bundle organization//transmembrane transport//obsolete acyl-carrier-protein biosynthetic process//oxidation-reduction process//regulation of chondrocyte development	thiamine pyrophosphate binding//magnesium ion binding//transmembrane transporter activity//catalytic activity//metallopeptidase activity//zinc ion binding//filamin binding//N-acetyltransferase activity	integral component of membrane
Cluster-1223.8027	945	1202	1321	1081	981	1132	hypothetical protein ASPFODRAFT_205554 [Aspergillus luchuensis CBS 106.47]	Aspergillus costaricaensis CBS 115574 swi2/snf2-like protein (BO79DRAFT_291510), mRNA	Actin cytoskeleton-regulatory complex protein end3 OS=Aspergillus niger (strain CBS 513.88 / FGSC A1513) OX=425011 GN=end3 PE=3 SV=1	RNA polymerase II transcription mediator complex subunit 9//Actin cytoskeleton-regulatory complex protein END3//Molybdopterin guanine dinucleotide synthesis protein B//Type III restriction enzyme, res subunit//Cytoskeletal-regulatory complex EF hand//EF-hand domain//SNF2 family N-terminal domain//EF hand//EF hand//WTAP/Mum2p family//EF-hand domain pair	mRNA methylation//Mo-molybdopterin cofactor biosynthetic process//endocytosis//actin filament organization//regulation of transcription by RNA polymerase II	GTP binding//hydrolase activity//transcription coregulator activity//calcium ion binding//DNA binding//protein binding//ATP binding	transcription regulator complex//nucleus//mediator complex
Cluster-1223.5844	3025.35	2044.04	2739.68	648.7	822.93	1260.82	hypothetical protein M752DRAFT_278075 [Aspergillus phoenicis ATCC 13157]	--	--	--	--	--	--
Cluster-467.0	0	1	0	0	6	0	uncharacterized protein FFB14_04914 [Fusarium fujikuroi]	Fusarium fujikuroi IMI 58289 uncharacterized protein (FFUJ_05496), partial mRNA	--	--	--	--	--
Cluster-1223.5868	2849.92	2886	3312.01	2745.12	2666	2915.96	hypothetical protein ASPTUDRAFT_58670 [Aspergillus tubingensis CBS 134.48]	Aspergillus neoniger CBS 115656 hypothetical protein (BO87DRAFT_330537), mRNA	Vacuolar cation-chloride cotransporter 1 OS=Saccharomyces cerevisiae (strain ATCC 204508 / S288c) OX=559292 GN=VHC1 PE=1 SV=1	Mitochondrial pyruvate carriers//Amino acid permease//Solute carrier family 12//Amino acid permease	mitochondrial pyruvate transmembrane transport//ion transport//transmembrane transport	transmembrane transporter activity	mitochondrial inner membrane//membrane
Cluster-169.0	0	0	0	0	7	0	--	--	--	--	--	--	--
Cluster-1223.7943	2008.18	1591.05	1626.11	3674	5136.08	3351.97	hypothetical protein ASPNIDRAFT_193892, partial [Aspergillus niger ATCC 1015]	Aspergillus niger contig An16c0240, genomic contig	--	Fungal pheromone mating factor STE2 GPCR	sensory perception of chemical stimulus//response to pheromone//G protein-coupled receptor signaling pathway	mating-type factor pheromone receptor activity	membrane
Cluster-1223.5445	6954	2454	2749	2240	198	384	hypothetical protein BO87DRAFT_351736 [Aspergillus neoniger CBS 115656]	Aspergillus neoniger CBS 115656 hypothetical protein (BO87DRAFT_351736), mRNA	--	Restriction endonuclease HincII//GTPase-activator protein for Ras-like GTPase	DNA restriction-modification system//regulation of GTPase activity//DNA catabolic process	DNA binding//type II site-specific deoxyribonuclease activity	type II site-specific deoxyribonuclease complex
Cluster-1223.4846	1344	890	974	1791	1992	2058	Zn-dependent exopeptidase [Aspergillus sclerotiicarbonarius CBS 121057]	Aspergillus costaricaensis CBS 115574 aminopeptidase (BO79DRAFT_247464), mRNA	Leucine aminopeptidase 1 OS=Aspergillus niger (strain CBS 513.88 / FGSC A1513) OX=425011 GN=lap1 PE=3 SV=1	FAD binding domain//Peptidase family M20/M25/M40	oxidation-reduction process	flavin adenine dinucleotide binding//hydrolase activity//oxidoreductase activity	--
Cluster-1223.5717	1439.98	1999.57	995	1841.98	940	2323	hypothetical protein ASPTUDRAFT_131280 [Aspergillus tubingensis CBS 134.48]	Aspergillus vadensis CBS 113365 oxalate decarboxylase (BO88DRAFT_369814), mRNA	Oxalate decarboxylase OxdD OS=Bacillus subtilis (strain 168) OX=224308 GN=oxdD PE=1 SV=1	MgtC family//AraC-like ligand binding domain//Mannose-6-phosphate isomerase//Cupin//3-hydroxyanthranilic acid dioxygenase	polysaccharide metabolic process//tryptophan metabolic process//oxidation-reduction process//regulation of transcription, DNA-templated	nucleotidyltransferase activity//nutrient reservoir activity//3-hydroxyanthranilate 3,4-dioxygenase activity//iron ion binding	membrane
Cluster-1223.5910	1394	1087	1184	1567	1768	1766	filamentation protein [Aspergillus luchuensis]	Aspergillus neoniger CBS 115656 filamentation protein (BO87DRAFT_459562), mRNA	NADH dehydrogenase [ubiquinone] 1 alpha subcomplex subunit N7BM OS=Yarrowia lipolytica (strain CLIB 122 / E 150) OX=284591 GN=N7BM PE=1 SV=1	Tetratricopeptide repeat//Tetratricopeptide repeat//Tetratricopeptide repeat//NADH ubiquinone oxidoreductase subunit NDUFA12//6-phosphofructo-2-kinase	sodium ion transport//ubiquinone biosynthetic process//mannose metabolic process//fructose metabolic process//obsolete electron transport//mitochondrial electron transport, NADH to ubiquinone	ATP binding//electron transfer activity//protein binding//NADH dehydrogenase (ubiquinone) activity//6-phosphofructo-2-kinase activity	membrane
Cluster-1223.2426	440	576	539	458	611	644	hypothetical protein ASPFODRAFT_204590 [Aspergillus luchuensis CBS 106.47]	Aspergillus niger contig An01c0330, genomic contig	--	Dioxygenase	cellular aromatic compound metabolic process//oxidation-reduction process	catalytic activity//ferric iron binding	--
Cluster-1223.292	0	4	0	20	77	40	hypothetical protein ASPTUDRAFT_63421 [Aspergillus tubingensis CBS 134.48]	Aspergillus neoniger CBS 115656 hexokinase (BO87DRAFT_443367), partial mRNA	Hexokinase OS=Emericella nidulans (strain FGSC A4 / ATCC 38163 / CBS 112.46 / NRRL 194 / M139) OX=227321 GN=hxkA PE=1 SV=2	Hexokinase//Pyridoxamine 5'-phosphate oxidase//Hexokinase//Hepatitis core antigen	pathogenesis//carbohydrate metabolic process	FMN binding//phosphotransferase activity, alcohol group as acceptor//structural molecule activity//ATP binding	--
Cluster-1222.0	6	4	1	1	0	1	hypothetical protein ASPTUDRAFT_60389 [Aspergillus tubingensis CBS 134.48]	Aspergillus neoniger CBS 115656 cutinase (BO87DRAFT_357875), partial mRNA	Probable cutinase 1 OS=Aspergillus niger (strain CBS 513.88 / FGSC A1513) OX=425011 GN=An14g02170 PE=3 SV=1	Cutinase	--	hydrolase activity	--
Cluster-1223.4602	969	842	1065	1527	1567.07	1613.16	ribonuclease T2 family [Aspergillus vadensis CBS 113365]	Aspergillus costaricaensis CBS 115574 ribonuclease T2 family (BO79DRAFT_180736), mRNA	Ribonuclease T2-like OS=Neosartorya fumigata (strain ATCC MYA-4609 / Af293 / CBS 101355 / FGSC A1100) OX=330879 GN=rny1 PE=3 SV=2	Ubiquitin associated domain (UBA)//Ribonuclease T2 family	serine family amino acid metabolic process//phosphorylation	protein serine/threonine kinase activity//RNA binding//ribonuclease T2 activity	--
Cluster-1223.3613	680	558	498	887	1109	887	PLP-dependent transferase [Aspergillus welwitschiae]	Aspergillus neoniger CBS 115656 kynurenine aminotransferase (BO87DRAFT_358675), mRNA	Uncharacterized aminotransferase C6B12.04c OS=Schizosaccharomyces pombe (strain 972 / ATCC 24843) OX=284812 GN=SPAC6B12.04c PE=3 SV=1	Beta-eliminating lyase//Aminotransferase class I and II//Cys/Met metabolism PLP-dependent enzyme	cellular amino acid metabolic process//biosynthetic process//transsulfuration	pyridoxal phosphate binding//lyase activity	--
Cluster-1223.7656	294	203	142	114	152	223	hypothetical protein ASPFODRAFT_33156 [Aspergillus luchuensis CBS 106.47]	Aspergillus piperis CBS 112811 cyanide hydratase/nitrilase-like protein (BO85DRAFT_480507), mRNA	Arylacetonitrilase OS=Aspergillus niger (strain CBS 513.88 / FGSC A1513) OX=425011 GN=An16g00550 PE=1 SV=1	Carbon-nitrogen hydrolase	nitrogen compound metabolic process	--	--
Cluster-1223.3822	456	425.24	621	817	1259.66	1087	calcium sensor [Aspergillus luchuensis]	Aspergillus vadensis CBS 113365 calcium sensor (BO88DRAFT_255860), mRNA	Calcium-binding protein NCS-1 OS=Schizosaccharomyces pombe (strain 972 / ATCC 24843) OX=284812 GN=ncs1 PE=1 SV=2	EF hand//EF hand//Fusaric acid resistance protein family//EF-hand domain pair//Secreted protein acidic and rich in cysteine Ca binding region//Cytoskeletal-regulatory complex EF hand//EF-hand domain//D domain of beta-TrCP	transmembrane transport	protein binding//transmembrane transporter activity//protein dimerization activity//calcium ion binding	plasma membrane
Cluster-1797.0	0	0	0	1	8	4	--	Aspergillus vadensis CBS 113365 hypothetical protein (BO88DRAFT_478912), partial mRNA	--	--	--	--	--
Cluster-2151.0	5	6	8	7	5	13	hypothetical protein BO88DRAFT_440710 [Aspergillus vadensis CBS 113365]	Aspergillus niger contig An04c0190, genomic contig	--	--	--	--	--
Cluster-1223.5521	529	536	499	649	408	652	UDP-glucose:glyco protein glucosyltransferase [Aspergillus costaricaensis CBS 115574]	Aspergillus neoniger CBS 115656 UDP-glucose:glyco protein glucosyltransferase (BO87DRAFT_325562), mRNA	UDP-glucose:glycoprotein glucosyltransferase OS=Schizosaccharomyces pombe (strain 972 / ATCC 24843) OX=284812 GN=gpt1 PE=1 SV=2	Glycosyl transferase family 8//Cytochrome c oxidase assembly protein CtaG/Cox11//UDP-glucose:Glycoprotein Glucosyltransferase	protein glycosylation	transferase activity, transferring glycosyl groups//UDP-glucose:glycoprotein glucosyltransferase activity//copper ion binding	--
Cluster-1223.866	12	17	8	18	12	16	hypothetical protein BO85DRAFT_465653 [Aspergillus piperis CBS 112811]	Aspergillus neoniger CBS 115656 hypothetical protein (BO87DRAFT_409969), partial mRNA	--	Microvirus lysis protein (E), C terminus//BTB/POZ domain	modulation by virus of host cellular process	protein binding//enzyme inhibitor activity	--
Cluster-1223.2026	10	2	5	1	7	3	--	--	--	--	--	--	--
Cluster-1223.9390	4	0	1	3	0	0	fatty acid synthase subunit alpha [Aspergillus niger]	Aspergillus neoniger CBS 115656 fatty acid synthase subunit alpha (BO87DRAFT_436919), mRNA	Fatty acid synthase subunit alpha OS=Candida albicans OX=5476 GN=FAS2 PE=1 SV=1	--	--	--	--
Cluster-1223.6416	597	682	585	927	1741	1394	hypothetical protein AKAW_08146 [Aspergillus niger]	Aspergillus niger contig An18c0170, genomic contig	--	--	--	--	--
Cluster-1263.0	3	2	0	0	5	4	--	--	--	--	--	--	--
Cluster-1223.3737	1252	1567.05	1683	1311	1331	1747.69	hypothetical protein ASPTUDRAFT_52771 [Aspergillus tubingensis CBS 134.48]	Aspergillus niger contig An08c0130, genomic contig	Acyl-CoA ligase azaF OS=Aspergillus niger (strain ATCC 1015 / CBS 113.46 / FGSC A1144 / LSHB Ac4 / NCTC 3858a / NRRL 328 / USDA 3528.7) OX=380704 GN=azaF PE=2 SV=1	AMP-binding enzyme	--	catalytic activity	--
Cluster-1320.0	11	17	13	43	192	99	cytochrome P450 [Aspergillus neoniger CBS 115656]	Aspergillus niger contig An14c0130, genomic contig	Cytochrome P450 monooxygenase orf2 OS=Aspergillus niger (strain CBS 513.88 / FGSC A1513) OX=425011 GN=orf2 PE=3 SV=1	Cytochrome P450	oxidation-reduction process	iron ion binding//heme binding//oxidoreductase activity, acting on paired donors, with incorporation or reduction of molecular oxygen	--
Cluster-1909.0	2	0	2	0	1	5	--	Aspergillus niger contig An18c0120, genomic contig	--	--	--	--	--
Cluster-1223.3575	756.26	1265.74	1763.09	695.91	677.12	782.23	similar to An08g01160 [Aspergillus niger]	Aspergillus vadensis CBS 113365 hypothetical protein (BO88DRAFT_408121), mRNA	--	--	--	--	--
Cluster-1223.1149	2	1	0	10	1	4	MFS general substrate transporter [Aspergillus piperis CBS 112811]	Aspergillus costaricaensis CBS 115574 MFS general substrate transporter (BO79DRAFT_265366), partial mRNA	MFS transporter L2 OS=Phoma sp. (strain ATCC 20986 / MF5453) OX=1828523 GN=L2 PE=3 SV=1	Major Facilitator Superfamily	transmembrane transport	transmembrane transporter activity	--
Cluster-1223.7577	981	935	1052	1010.93	871	1079	hypothetical protein BO88DRAFT_370596 [Aspergillus vadensis CBS 113365]	Aspergillus niger contig An07c0220, genomic contig	Uncharacterized protein C8E11.05c OS=Schizosaccharomyces pombe (strain 972 / ATCC 24843) OX=284812 GN=SPAC8E11.05c PE=4 SV=1	--	--	--	--
Cluster-796.0	0	1	0	1	3	4	--	--	--	--	--	--	--
Cluster-1223.3501	1163	2331	1560	1108.99	981	1682	thermoresistant gluconokinase family protein [Aspergillus costaricaensis CBS 115574]	Aspergillus piperis CBS 112811 thermoresistant gluconokinase family protein (BO85DRAFT_128725), mRNA	Probable gluconokinase OS=Schizosaccharomyces pombe (strain 972 / ATCC 24843) OX=284812 GN=SPAC4G9.12 PE=3 SV=1	Phosphoribulokinase / Uridine kinase family//ATPase family associated with various cellular activities (AAA)//Viral (Superfamily 1) RNA helicase//Photosystem I reaction centre subunit VI//ABC transporter//Cytidylate kinase//Lysosome-associated membrane glycoprotein (Lamp)//RNA helicase//ATPase domain predominantly from Archaea	nucleobase-containing compound metabolic process//pyrimidine nucleobase metabolic process//photosynthesis	ATPase activity//ATP binding//cytidylate kinase activity//RNA binding//RNA helicase activity//kinase activity	photosystem I//membrane//photosystem I reaction center
Cluster-1761.0	11	4	9	3	5	4	--	--	--	--	--	--	--
Cluster-1223.6214	1240	1974	2504	1125	836	1210	hypothetical protein ASPTUDRAFT_136122 [Aspergillus tubingensis CBS 134.48]	Aspergillus neoniger CBS 115656 hypothetical protein (BO87DRAFT_219653), mRNA	Methyltransferase-like protein 25 OS=Mus musculus OX=10090 GN=Mettl25 PE=2 SV=1	Acetyltransferase (GNAT) family//Acetyltransferase (GNAT) domain//Acetyltransferase (GNAT) domain//DNA polymerase III subunits gamma and tau domain III	DNA replication//obsolete acyl-carrier-protein biosynthetic process	DNA-directed DNA polymerase activity//N-acetyltransferase activity	DNA polymerase complex
Cluster-1223.3699	1584.55	1095.17	1186.44	1531.25	2862.37	2280	hypothetical protein BO87DRAFT_302707 [Aspergillus neoniger CBS 115656]	Aspergillus niger contig An09c0170, genomic contig	Uncharacterized membrane protein C17A5.08 OS=Schizosaccharomyces pombe (strain 972 / ATCC 24843) OX=284812 GN=SPAC17A5.08 PE=3 SV=1	Ammonium Transporter Family//Protein of unknown function (DUF563)	ammonium transport	transferase activity, transferring glycosyl groups//ammonium transmembrane transporter activity	membrane
Cluster-1223.4245	557	665	806	732	558	725	hypothetical protein BO79DRAFT_164210 [Aspergillus costaricaensis CBS 115574]	Aspergillus eucalypticola CBS 122712 hypothetical protein (BO83DRAFT_365844), mRNA	--	--	--	--	--
Cluster-2268.0	2	0	0	1	36	0	Glycoside Hydrolase Family 24 protein [Gigaspora rosea]	--	Endolysin OS=Bacillus phage phi29 OX=10756 GN=15 PE=1 SV=1	Phage lysozyme	cell wall macromolecule catabolic process//carbohydrate metabolic process//peptidoglycan catabolic process	lysozyme activity	--
Cluster-1223.2563	186	140	121	480	553	492	phosphoglycerate mutase-like protein [Aspergillus piperis CBS 112811]	Aspergillus eucalypticola CBS 122712 phosphoglycerate mutase-like protein (BO83DRAFT_26776), mRNA	Dimethyl-sulfide monooxygenase OS=Hyphomicrobium sulfonivorans OX=121290 GN=dmoA PE=1 SV=1	Origin of replication binding protein//Luciferase-like monooxygenase	oxidation-reduction process//DNA replication	oxidoreductase activity, acting on paired donors, with incorporation or reduction of molecular oxygen//DNA replication origin binding	replication compartment
Cluster-512.0	0	0	0	0	8	0	probable 13 kD U4/U6.U5 snRNP associate protein Snu13 [Fusarium fujikuroi IMI 58289]	Fusarium fujikuroi IMI 58289 draft genome, chromosome FFUJ_chr05	13 kDa ribonucleoprotein-associated protein OS=Yarrowia lipolytica (strain CLIB 122 / E 150) OX=284591 GN=SNU13 PE=3 SV=1	RNase P subunit Pop3	rRNA processing//tRNA processing	--	--
Cluster-1223.6731	62965	37233.9	37493.5	24900.6	21237	14255	MFS transporter [Aspergillus neoniger CBS 115656]	Aspergillus niger contig An12c0340, genomic contig	Zinc-regulated transporter 1 OS=Saccharomyces cerevisiae (strain ATCC 204508 / S288c) OX=559292 GN=ZRT1 PE=1 SV=1	ZIP Zinc transporter//Sugar (and other) transporter//Bacteriophage lambda integrase, Arm DNA-binding domain//Major Facilitator Superfamily//FHIPEP family	transmembrane transport//DNA integration//protein secretion//metal ion transport	DNA binding//metal ion transmembrane transporter activity//transmembrane transporter activity//integrase activity	membrane//integral component of membrane
Cluster-1223.1820	2	0	0	0	5	5	--	--	--	--	--	--	--
[truncated: 10,805 more rows]
