# Supplementary material for: The Role of Aspergillus niger in Regulating Internal Browning Involves Flavonoid Biosynthesis and the Endophytic Fungal Community of Pineapple
Source: J Fungi (Basel). 2024 Nov 15;10(11):794. doi: 10.3390/jof10110794 (PMC11595779; doi:10.3390/jof10110794)
Supplement: Supplementary file 1 [file jof-10-00794-s001.zip › Tab.S2.xlsx]

## Sheet: Sheet1
Tab. S2 Summary of flavonoids in A. niger- and AnM-inoculated pineapple fruit
Index	Q1 (Da)	Q3 (Da)	Molecular Weight (Da)	Formula	Ionization model	Compounds	Class I	Class II	CAS	Level	CK_12d_1	CK_12d_2	CK_12d_3	An_12d_1	An_12d_2	An_12d_3	AnM_12d_1	AnM_12d_2	AnM_12d_3	cpd_ID	kegg_map
pme0460	291.09	139.04	290.079	C15H14O6	[M+H]+	Epicatechin*	Flavonoids	Flavanols	490-46-0	2	144770	182870	152250	60645	98558	48099	479100	477260	515030	C09727	ko00941,ko01100,ko01110
mws0054	289.07	245	290.079	C15H14O6	[M-H]-	Catechin*	Flavonoids	Flavanols	154-23-4	2	9	9	9	9	9	9	9	9	9	C06562	ko00941,ko01110
pmp001127	301.07	286.08	300.063	C16H12O6	[M+H]+	Chrysoeriol	Flavonoids	Flavones	491-71-4	3	3877.4	4069	1710.4	5172.7	4761.1	5993.7	2761.1	4687.7	1899.8	C04293	ko00944
pmp000001	301.07	286.05	300.063	C16H12O6	[M+H]+	Hispidulin (5,7,4'-Trihydroxy-6-methoxyflavone)*	Flavonoids	Flavones	1447-88-7	3	2815.1	4938.6	3079.5	5276.4	6481.9	10461	3980.9	2530	3770.5	C10058	--
mws0058	299.06	284	300.063	C16H12O6	[M-H]-	Diosmetin (5,7,3'-Trihydroxy-4'-methoxyflavone)*	Flavonoids	Flavanones	520-34-3	3	9	9	9	5848	7996.9	11096	9	9	9	C10038	--
Zmhp003514	301.07	286.05	300.063	C16H12O6	[M+H]+	6,7,8-Tetrahydroxy-5-methoxyflavonev	Flavonoids	Flavones	-	3	28415	32999	33362	30079	31483	30024	59996	38229	44419	--	--
pmc1990	299.1	223.1	300.1	C17H16O5	[M-H]-	4'-Hydroxy-5,7-dimethoxyflavanone	Flavonoids	Flavanones	-	3	14276000	12177000	14247000	14092000	13667000	13201000	16112000	15000000	14603000	--	--
pmp000004	331.08	316.06	330.074	C17H14O7	[M+H]+	4',5,7-Trihydroxy-3',6-dimethoxyflavone (Jaceosidin)	Flavonoids	Flavones	18085-97-7	3	11532	21451	8854.9	7817.4	10475	9021.9	20464	14825	14056	--	--
mws1474	345.1	284	344.09	C18H16O7	[M+H]+	5,7-Dihydroxy-3',4',5'-trimethoxyflavone	Flavonoids	Flavones	18103-42-9	3	1857.7	1214.8	2983.1	3503.1	3366.4	1593.5	6881.7	7247.5	5564.2	C19807	--
mws0055	373.13	343.09	372.121	C20H20O7	[M+H]+	Tangeretin (4',5,6,7,8-Pentamethoxyflavone)	Flavonoids	Flavones	481-53-8	3	8450.2	11610	8180.8	8653.1	7623.9	15992	10020	7591.3	8547.7	C10190	--
HJAP012	419.1	383.07	418.09	C20H18O10	[M+H]+	Luteolin-8-C-arabinoside	Flavonoids	Flavonoid carbonoside	-	3	42918	27844	30607	31896	23592	24899	52556	58629	54884	--	--
mws0048	431.1	311	432.106	C21H20O10	[M-H]-	Apigenin-8-C-Glucoside (Vitexin)*	Flavonoids	Flavonoid carbonoside	3681-93-4	3	13413	12377	8664.8	4354	5115.8	4371.2	11624	5847.8	8008.5	C01460	ko00941,ko00944
mws1434	431.1	311	432.106	C21H20O10	[M-H]-	Apigenin-6-C-glucoside (Isovitexin)*	Flavonoids	Flavonoid carbonoside	29702-25-8	3	3664.5	7238	7930.6	5092.5	4340	9384.5	15243	8029.1	13542	C01714	ko00944
mws0355	441.08	169.02	442.09	C22H18O10	[M-H]-	Catechin gallate*	Flavonoids	Flavanols	130405-40-2	3	58314	44013	36492	34485	41788	46079	164930	111370	38419	--	--
mws1397	441.08	169	442.09	C22H18O10	[M-H]-	Epicatechin gallate*	Flavonoids	Flavanols	1257-08-5	3	38405	53883	35668	37018	31246	22694	197990	80906	30995	--	--
mws0089	447.09	285.04	448.101	C21H20O11	[M-H]-	Kaempferol-7-O-glucoside*	Flavonoids	Flavonols	16290-07-6	3	65493	85549	64663	93602	82017	81352	49637	66996	57956	--	--
mws0045	449.11	303.05	448.101	C21H20O11	[M+H]+	Quercetin-3-O-rhamnoside(Quercitrin)	Flavonoids	Flavonols	522-12-3	3	12454	9640.9	10638	175540	9	9	3530.6	36109	6678.5	C01750	ko00944
Lmlp003531	449.11	287.06	448.101	C21H20O11	[M+H]+	Luteolin-3'-O-glucoside*	Flavonoids	Flavones	5154-41-6	3	376660	405110	326570	377820	428500	402720	321870	273430	283610	--	--
Hmpp003270	449.11	287.05	448.101	C21H20O11	[M+H]+	Luteolin-4'-O-glucoside*	Flavonoids	Flavones	6920-38-3	3	369430	362080	354410	386640	381340	419720	304440	272580	332320	--	--
MWSHY0136	449.11	287.06	448.101	C21H20O11	[M+H]+	Kaempferol-3-O-glucoside (Astragalin)	Flavonoids	Flavonols	480-10-4	3	315070	433900	352370	372150	373200	385760	302250	292390	302590	C12249	ko00944,ko01110
MWSHY0104	449.11	287.06	448.101	C21H20O11	[M+H]+	Luteolin-7-O-glucoside (Cynaroside)*	Flavonoids	Flavones	5373-11-5	3	769390	831050	798150	816630	923050	1288300	735650	656500	1019000	C03951	ko00944
mws0913	447.09	285	448.101	C21H20O11	[M-H]-	Kaempferol-3-O-galactoside (Trifolin)*	Flavonoids	Flavonols	23627-87-4	3	53108	72232	83618	105520	74399	85098	68705	52695	38370	C12626	ko00944
Jmgn004021	449.11	269.05	450.116	C21H22O11	[M-H]-	6-C-Glucosyl-2-Hydroxynaringenin	Flavonoids	Flavanones	-	3	47718	39478	59189	45458	62877	62620	55959	42899	57264	--	--
Lmtn002796	449.1	287.05	450.116	C21H22O11	[M-H]-	Aromadendrin-7-O-glucoside	Flavonoids	Flavanonols	28189-90-4	3	54810	80975	55886	54644	90772	68990	62386	71341	79970	--	--
pmb3023	449.11	287	450.116	C21H22O11	[M-H]-	Eriodictyol-8-C-glucoside	Flavonoids	Flavanones	1023271-51-3	3	15392	33025	25980	22166	45706	35355	33191	33363	38150	--	--
mws0034	457.08	169.01	458.085	C22H18O11	[M-H]-	Epigallocatechin-3-gallate*	Flavonoids	Flavanols	989-51-5	3	73395	117590	63466	73009	100560	77082	63966	43590	72539	C09731	--
mws2220	457.08	169.02	458.085	C22H18O11	[M-H]-	Gallocatechin 3-O-gallate*	Flavonoids	Flavanols	5127-64-0	3	101240	97401	52274	71622	64233	97853	58584	51391	53064	--	--
pmp000577	461.12	285.08	460.116	C26H20O8	[M+H]+	Acacetin-7-O-glucuronide	Flavonoids	Flavones	-	3	17248	12458	14391	13205	10546	16404	14992	13617	10117	--	--
pmp000579	463.12	301.07	462.116	C22H22O11	[M+H]+	Diosmetin-7-O-galactoside	Flavonoids	Flavanones	-	3	273510	285290	303030	365740	343450	352060	278360	230770	240620	--	--
pmb3012	461.11	299.2	462.116	C22H22O11	[M-H]-	Chrysoeriol-7-O-glucoside	Flavonoids	Flavones	19993-32-9	3	18874	43697	49202	27210	43936	34968	33790	35962	40436	--	--
Hmgp002189	463.13	301.07	462.118	C22H22O11	[M+H]+	Hispidulin-7-O-Glucoside	Flavonoids	Flavones	17680-84-1	3	34008	42650	29317	96250	59582	139760	47149	35527	32712	C17762	--
pmp001309	465.1	303.1	464.095	C21H20O12	[M+H]+	6-Hydroxykaempferol-7-O-glucoside	Flavonoids	Flavonols	-	3	43632	44302	58310	52083	38032	94930	66294	31763	50046	--	--
Lmdp003286	465.1	303.06	464.095	C21H20O12	[M+H]+	Isohyperoside*	Flavonoids	Flavonols	35589-21-0	3	70774	112510	78478	64052	66025	68876	107520	113470	140300	--	--
mws0056	463.09	316.03	464.095	C21H20O12	[M-H]-	Myricetin-3-O-rhamnoside (Myricitrin)	Flavonoids	Flavonols	17912-87-7	3	73752	77747	104380	906420	7908.2	14105	76674	427700	55687	C10108	--
mws0061	463.09	300	464.095	C21H20O12	[M-H]-	Quercetin-3-O-galactoside (Hyperin)*	Flavonoids	Flavonols	482-36-0	3	50107	56692	39284	40854	27658	33986	82276	60910	68474	C10073	--
mws0091	463.09	300.03	464.095	C21H20O12	[M-H]-	Quercetin-3-O-glucoside (Isoquercitrin)*	Flavonoids	Flavonols	482-35-9	3	26873	39768	22594	25402	19681	34683	35533	46341	54470	C05623	ko00944,ko01100,ko01110
mws0856	463.09	301	464.095	C21H20O12	[M-H]-	Quercetin-4'-O-glucoside (Spiraeoside)*	Flavonoids	Flavonols	20229-56-5	3	26741	30213	20806	19651	21972	30400	40477	39167	39626	--	--
mws1329	463.09	300.7	464.095	C21H20O12	[M-H]-	Quercetin-7-O-glucoside*	Flavonoids	Flavonols	491-50-9	3	21802	29778	24653	15578	12246	13635	28439	40534	26056	C12639	--
Hmcn001884	463.09	301.03	464.095	C21H20O12	[M-H]-	6-Hydroxyluteolin 5-glucoside	Flavonoids	Flavones	-	3	39507	32303	31407	24569	26271	18839	41704	42089	40953	--	--
Lmzp002365	465.14	303.09	464.131	C22H24O11	[M+H]+	Hesperetin-7-O-glucoside	Flavonoids	Flavanones	31712-49-9	3	37675	24307	16962	29284	35943	43313	21294	18120	29320	C16422	ko00941
pme1598	463.12	301	464.132	C22H24O11	[M-H]-	Hesperetin-5-O-glucoside	Flavonoids	Flavanones	69651-80-5	3	16801	26056	30728	22827	26400	22748	36911	46691	42344	--	--
pmp000172	477.14	315.08	476.132	C23H24O11	[M+H]+	5,2'-Dihydroxy-7,8-dimethoxyflavone glycosides	Flavonoids	Flavones	-	3	9	9	9	9	9	9	9	9	9	--	--
Lmjp003295	479.12	317.07	478.111	C22H22O12	[M+H]+	6-Methoxykaempferol-3-O-glucoside	Flavonoids	Flavonols	63422-27-5	3	168270	307410	239500	158410	105880	182390	203030	136950	158300	--	--
Hmcp002207	479.12	317.06	478.111	C22H22O12	[M+H]+	Isorhamnetin-7-O-glucoside (Brassicin)*	Flavonoids	Flavonols	6743-96-0	3	144950	146590	110650	136740	120380	150070	101030	116680	118450	--	--
Lmjp002906	479.12	317.07	478.111	C22H22O12	[M+H]+	Rhamnetin-3-O-Glucoside*	Flavonoids	Flavonols	27875-34-9	3	109450	118450	120790	148270	174380	129420	139460	103750	161100	--	--
Lmjp003044	479.12	317.06	478.111	C22H22O12	[M+H]+	Isorhamnetin-3-O-Glucoside*	Flavonoids	Flavonols	5041-82-7	3	99219	152960	151020	191500	134410	148640	136910	111680	122950	--	--
Lmmn003398	489.11	285.04	490.111	C23H22O12	[M-H]-	Kaempferol-3-O-(6''-acetyl)glucoside	Flavonoids	Flavonols	-	2	203670	200030	406180	379590	259810	300780	298580	260470	195500	--	--
Lmmp003903	491.12	287.05	490.111	C23H22O12	[M+H]+	Kaempferol-3-O-(2''-acetyl)glucoside	Flavonoids	Flavonols	-	3	7725.3	10767	7924.5	10666	8656.3	9374.1	4731.5	8426.4	7135	--	--
pmb0736	493.13	331.08	492.127	C23H24O12	[M+H]+	Tricin-7-O-Glucoside*	Flavonoids	Flavones	32769-01-0	3	188710	161250	141450	182960	187840	190100	157840	141780	129530	--	--
Lmhp206353	493.13	331.08	492.127	C23H24O12	[M+H]+	Tricin-4'-O-glucoside*	Flavonoids	Flavones	-	3	171960	182990	182370	187950	172310	197870	200560	146200	140780	--	--
HJAP006	509.13	347.08	508.122	C23H24O13	[M+H]+	Syringetin-7-O-glucoside	Flavonoids	Flavonols	-	3	13754	15557	11470	27002	12068	51895	18054	23706	13911	--	--
pmn001644	519.08	300	520.085	C23H20O14	[M-H]-	Quercetin-3-O-(2''-acetyl)glucuronide	Flavonoids	Flavonols	-	3	54142	75082	62752	62235	44978	67399	72438	45662	61530	--	--
Li512111	519.11	315.05	520.122	C24H24O13	[M-H]-	Isorhamnetin-3-O-(6''-acetylglucoside)	Flavonoids	Flavonols	-	3	148450	239280	203560	238970	155750	248780	192880	141060	179980	--	--
pmb3041	521.09	329.2	522.101	C23H22O14	[M-H]-	Tricin-7-O-saccharic acid	Flavonoids	Flavones	-	3	149970	160690	154360	208050	209030	204090	152910	152370	131040	--	--
Lmdp004892	535.11	287.05	534.101	C24H22O14	[M+H]+	Kaempferol-3-O-(6''-malonyl)galactoside*	Flavonoids	Flavonols	-	1	1085400	1217700	1263900	1309900	1122400	1158900	1016800	994360	888520	--	--
Lmmp003817	535.11	287.05	534.101	C24H22O14	[M+H]+	Kaempferol-3-O-(6''-malonyl)glucoside*	Flavonoids	Flavonols	-	1	1042200	1239500	1260900	1300400	1237300	1264300	1082000	881770	999950	--	--
pmb0686	537.12	289	536.117	C24H24O14	[M+H]+	Eriodictyol-7-O-(6''-malonyl)glucoside	Flavonoids	Flavanones	-	3	24489	30526	34664	22461	28494	36468	22519	12762	22396	--	--
pmb0608	549.12	301.4	548.117	C25H24O14	[M+H]+	Chrysoeriol-7-O-(6''-malonyl)glucoside	Flavonoids	Flavones	-	3	14329	25601	17275	18478	21167	23473	42885	16931	26512	--	--
pmp000589	551.1	303.05	550.096	C24H22O15	[M+H]+	Quercetin-7-O-(6''-malonyl)glucoside	Flavonoids	Flavonols	-	3	28083	23208	24438	34614	23534	24734	30928	27127	16130	--	--
Hmln002189	549.09	505.11	550.096	C24H22O15	[M-H]-	Quercetin-3-O-(6''-malonyl)galactoside	Flavonoids	Flavonols	-	3	18216	24968	6940.5	14158	29393	25760	27007	14318	27522	--	--
HJAP064	565.12	317.08	564.088	C25H24O15	[M+H]+	Isorhamnetin-3-O-(6''-malonylglucoside)	Flavonoids	Flavonols	-	2	490070	573630	563460	644410	489410	597610	546100	489960	392740	--	--
MWSslk254	595.17	287.06	594.158	C27H30O15	[M+H]+	Kaempferol-3-O-glucorhamnoside*	Flavonoids	Flavonols	40437-72-7	1	6976600	6818200	7266500	8608100	8328700	8263100	6888900	7413500	6846400	--	--
pmp000593	595.17	449.1	594.158	C27H30O15	[M+H]+	Luteolin-7-O-rutinoside*	Flavonoids	Flavones	3563-98-2	3	1855100	1990200	2104900	2268800	2417700	2101400	1908100	2016000	1891400	--	--
pmp001079	595.17	449.1	594.158	C27H30O15	[M+H]+	Luteolin-7-O-neohesperidoside (Lonicerin)*	Flavonoids	Flavones	25694-72-8	3	141460	144460	155600	166740	155000	150900	149610	138170	163500	C12630	ko00944
MWSHY0061	595.16	287.06	594.158	C27H30O15	[M+H]+	Kaempferol-3-O-neohesperidoside*	Flavonoids	Flavonols	32602-81-6	1	6647800	7046700	6743800	7246400	7186500	8149300	6942200	6998500	6926400	--	--
mws1073	595.17	457.2	594.158	C27H30O15	[M+H]+	Apigenin-6,8-di-C-glucoside (Vicenin-2)	Flavonoids	Flavonoid carbonoside	23666-13-9	3	39177	33494	36960	54822	46456	46185	26700	30969	33932	C10195	--
MWSHY0050	595.17	287.05	594.158	C27H30O15	[M+H]+	Kaempferol-3-O-rutinoside(Nicotiflorin)*	Flavonoids	Flavonols	17650-84-9	1	5741800	7025300	7434700	8264300	7971700	7529400	7241600	7111800	6563100	C21833	ko00944,ko01110
pmb0665	611.16	465.1	610.153	C27H30O16	[M+H]+	Orientin-7-O-glucoside	Flavonoids	Flavonoid carbonoside	-	3	20292	18465	17870	20968	18486	23427	20309	10495	16504	--	--
pmn001583	609.15	300	610.153	C27H30O16	[M-H]-	Quercetin-3-O-robinobioside*	Flavonoids	Flavonols	52525-35-6	1	193580	182410	173590	243680	244980	221370	200110	188190	207750	--	--
mws0059	609.15	301	610.153	C27H30O16	[M-H]-	Quercetin-3-O-rutinoside (Rutin)*	Flavonoids	Flavonols	153-18-4	1	153970	129630	162510	175490	197920	170990	150830	151290	154880	C05625	ko00944,ko01100,ko01110
pmb0711	611.16	303.1	610.153	C27H30O16	[M+H]+	Quercetin-7-O-rutinoside*	Flavonoids	Flavonols	147714-62-3	3	469130	547620	608660	661960	659030	762610	685270	665330	680850	--	--
Lmmp003091	611.16	303.05	610.153	C27H30O16	[M+H]+	Quercetin-3-O-(4''-O-glucosyl)rhamnoside*	Flavonoids	Flavonols	59262-54-3	3	530120	656160	577800	709840	661220	629560	707340	692710	595020	C17563	--
Lmjp002461	611.16	303.05	610.153	C27H30O16	[M+H]+	Quercetin-3-O-neohesperidoside*	Flavonoids	Flavonols	117611-67-3	3	536960	658470	557160	618140	675960	684440	602970	618070	668690	--	--
Lmbp002592	611.16	287.05	610.153	C27H30O16	[M+H]+	Kaempferol-3,7-di-O-glucoside	Flavonoids	Flavonols	-	3	42168	47638	39784	65616	37934	55973	38506	28887	38058	--	--
Hmjp002999	625.18	317.06	624.162	C28H32O16	[M+H]+	Isorhamnetin-3-O-rutinoside (Narcissin)	Flavonoids	Flavonols	604-80-8	3	1714600	1856900	1764500	1944300	2107200	1962700	1551600	1877200	1631000	--	--
Zmxp002867	625.17	301.07	624.168	C28H32O16	[M+H]+	Chrysoeriol-5,7-di-O-glucoside	Flavonoids	Flavones	-	3	9093.8	10084	13739	14423	14467	15140	12550	12031	9	--	--
HJAP120	625.17	317.07	624.168	C28H32O16	[M+H]+	Rhamnetin-3-O-Rutinoside	Flavonoids	Flavonols	-	1	1546800	1656400	1720400	1962900	2159100	2024400	1738900	1853600	1574200	--	--
MWSHY0064	625.17	317.07	624.169	C28H32O16	[M+H]+	Isorhamnetin-3-O-neohespeidoside*	Flavonoids	Flavonols	55033-90-4	1	1681200	1891800	1623200	1973800	2118500	1937000	1696800	1786500	1796500	--	--
pmb0623	625.18	607.1	624.169	C28H32O16	[M+H]+	Chrysoeriol-6-C-glucoside-7-O-glucoside	Flavonoids	Flavonoid carbonoside	-	3	22216	27864	17327	13492	20282	19752	16459	26123	22808	--	--
Lmmp002560	641.13	303.05	640.128	C27H28O18	[M+H]+	Quercetin-3-O-(2''-O-glucosyl)glucuronide	Flavonoids	Flavonols	-	3	9336.8	9034.8	10228	6621.5	2105.2	8420.5	6014	4209.8	13123	--	--
pmb0713	655.19	331.08	654.18	C29H34O17	[M+H]+	Tricin-7-O-(2''-O-glucosyl)glucoside	Flavonoids	Flavones	-	3	43049	44344	47948	58561	52204	52263	53058	35478	34225	--	--
Lmsp004749	655.19	347.08	654.18	C29H34O17	[M+H]+	Syringetin-3-O-rutinoside	Flavonoids	Flavonols	-	2	477000	502670	449440	642670	651630	612440	441920	443620	463600	--	--
Hmcp001629	697.16	449.1	696.153	C30H32O19	[M+H]+	Kaempferol-3-O-(6''-Malonyl)glucoside-7-O-Glucoside	Flavonoids	Flavonols	-	3	12762	19708	14486	31922	18288	18347	15074	16223	7820.5	--	--
Lmsp003881	741.22	287.06	740.216	C33H40O19	[M+H]+	Kaempferol-3-O-rutinoside-7-O-rhamnoside	Flavonoids	Flavonols	-	1	417590	435880	474820	608880	461120	554030	446130	508790	429150	--	--
Hmqp002870	743.2	287.06	742.196	C32H38O20	[M+H]+	Luteolin-7-O-Sophoroside-5-O-arabinoside	Flavonoids	Flavones	-	3	22749	24648	17701	24649	28408	32869	30924	22729	10696	--	--
Xmyp004945	757.22	287.06	756.211	C33H40O20	[M+H]+	Kaempferol-3-O-(6''-Rhamnosyl-2''-Glucosyl)Glucoside (Camelliaside A)	Flavonoids	Flavonols	135095-52-2	3	42247	35884	41092	51046	47746	23954	76542	50853	60126	--	--
Lmpp003268	757.22	287.06	756.211	C33H40O20	[M+H]+	Kaempferol-3-O-rutinoside-7-O-glucoside	Flavonoids	Flavonols	-	3	71729	60724	38536	48332	63445	49152	78852	66794	54641	--	--
pmp001105	757.22	287.06	756.211	C33H40O20	[M+H]+	Kaempferol-3-O-neohesperidoside-7-O-glucoside	Flavonoids	Flavonols	-	3	14864	11952	6847.5	23515	18794	14871	10167	19800	13796	--	--
Zmgp002857	757.22	303.05	756.211	C33H40O20	[M+H]+	quercetin 3-O-α-rhamnopyranosyl (1→2)-[α-rhamnopyranosyl (1→6)]-β-glucopyranoside	Flavonoids	Flavonols	-	3	9687.2	10241	20542	10884	12700	9071.5	22978	16944	28635	--	--
HJAP127	757.22	303.05	756.212	C33H40O20	[M+H]+	Quercetin-3-O-(2''-O-Rhamnosyl)rutinoside	Flavonoids	Flavonols	55696-57-6	3	11497	11497	14497	17542	12094	19356	25402	10906	16107	--	--
HJAP128	771.23	317.06	770.227	C34H42O20	[M+H]+	Isorhamnetin-3-O-rutinoside-7-O-rhamnoside	Flavonoids	Flavonols	-	3	28263	40908	38444	45852	42778	37673	38810	40928	37466	--	--
